# Supplementary material for: Embedding a ribonuclease in the spore crust couples gene expression to spore development in Bacillus subtilis
Source: Nucleic Acids Res. 2025 Jan 16;53(2):gkae1301. doi: 10.1093/nar/gkae1301 (PMC11736430; doi:10.1093/nar/gkae1301)
Supplement: gkae1301_Supplemental_Files [file gkae1301_supplemental_files.zip]

Archive with 3 entries (3 files):
- 2024 KapD NAR Supp Tables and Figures revised.pdf
- Movie S1.mp4
- Table S1.xlsx
