# Supplementary material for: Embedding a ribonuclease in the spore crust couples gene expression to spore development in Bacillus subtilis
Source: Nucleic Acids Res. 2025 Jan 16;53(2):gkae1301. doi: 10.1093/nar/gkae1301 (PMC11736430; doi:10.1093/nar/gkae1301)
Supplement: gkae1301_Supplemental_Files [file gkae1301_supplemental_files.zip › Table S1.xlsx]

## Sheet: Maxquant_raw
LFQ intensity delta2_rep1	LFQ intensity delta2_rep2	LFQ intensity delta3_rep1	LFQ intensity delta3_rep2	LFQ intensity delta4_rep1	LFQ intensity delta4_rep2	LFQ intensity delta5_rep1	LFQ intensity delta5_rep2	LFQ intensity delta6_rep1	LFQ intensity delta6_rep2	LFQ intensity WT2_rep1	LFQ intensity WT2_rep2	LFQ intensity WT3_rep1	LFQ intensity WT3_rep2	LFQ intensity WT4_rep1	LFQ intensity WT4_rep2	LFQ intensity WT5_rep1	LFQ intensity WT5_rep2	LFQ intensity WT6_rep1	LFQ intensity WT6_rep2	N: Peptides	N: Unique peptides	N: Sequence coverage [%]	N: Mol. weight [kDa]	N: Q-value	N: Score	N: MS/MS count	T: Protein IDs	T: Majority protein IDs	T: Protein names	T: Gene names	T: Fasta headers
166550000	146520000	182430000	159090000	191010000	179300000	103010000	108080000	164660000	135840000	229250000	385340000	212540000	238650000	228030000	218150000	178220000	167860000	253450000	258890000	5	5	80.8	6.3683	0	31.601	134	A0A2K4Z9L5	A0A2K4Z9L5			tr|A0A2K4Z9L5|A0A2K4Z9L5_BACSU Uncharacterized protein OS=Bacillus subtilis (strain 168) OX=224308 GN=BSU_27185 PE=4 SV=1
28371000	19882000	27992000	27068000	29873000	30247000	27271000	24781000	25337000	22076000	27625000	30921000	26426000	22133000	26741000	25923000	37948000	34433000	40411000	45966000	17	17	54	54.791	0	67.605	107	A0A3Q8S020;P26901	A0A3Q8S020;P26901	Vegetative catalase	katA	tr|A0A3Q8S020|A0A3Q8S020_BACSU Catalase OS=Bacillus subtilis (strain 168) OX=224308 GN=katA PE=3 SV=1;sp|P26901|CATA_BACSU Vegetative catalase OS=Bacillus subtilis (strain 168) OX=224308 GN=katA PE=1 SV=5
723780000	596970000	737240000	700100000	918990000	811980000	2002600000	1769300000	810660000	716750000	543450000	561860000	1394300000	1158600000	385370000	344850000	289490000	264410000	316160000	287740000	17	17	86.8	18.736	0	323.31	399	A3F397;P46911	A3F397;P46911	Menaquinol-cytochrome c reductase iron-sulfur subunit	qcrA	tr|A3F397|A3F397_BACSU Menaquinol:cytochrome c oxidoreductase OS=Bacillus subtilis (strain 168) OX=224308 GN=qcrA PE=4 SV=1;sp|P46911|QCRA_BACSU Menaquinol-cytochrome c reductase iron-sulfur subunit OS=Bacillus subtilis (strain 168) OX=224308 GN=qcrA PE=3
5470500	4883700	4788500	5413300	5336800	4644600	17838000	23393000	3713500	3510100	NaN	NaN	NaN	5766600	NaN	3018500	NaN	NaN	NaN	NaN	3	3	10.3	40.036	0	6.0947	8	A3F3C5;P17731	A3F3C5;P17731	Histidinol-phosphate aminotransferase	hisC	tr|A3F3C5|A3F3C5_BACSU Histidinol-phosphate aminotransferase OS=Bacillus subtilis (strain 168) OX=224308 GN=hisC PE=3 SV=1;sp|P17731|HIS8_BACSU Histidinol-phosphate aminotransferase OS=Bacillus subtilis (strain 168) OX=224308 GN=hisC PE=3 SV=3
NaN	NaN	7295900	NaN	NaN	NaN	NaN	NaN	NaN	NaN	NaN	NaN	NaN	NaN	NaN	NaN	NaN	NaN	NaN	NaN	4	4	11.3	40.817	0.0014472	2.4914	4	A3F3D3;P31102	A3F3D3;P31102	3-dehydroquinate synthase	aroB	tr|A3F3D3|A3F3D3_BACSU 3-dehydroquinate synthase OS=Bacillus subtilis (strain 168) OX=224308 GN=aroB PE=3 SV=1;sp|P31102|AROB_BACSU 3-dehydroquinate synthase OS=Bacillus subtilis (strain 168) OX=224308 GN=aroB PE=3 SV=1
NaN	NaN	NaN	1586100	NaN	2064600	3132900	3817400	1492500	1432500	NaN	1773900	NaN	NaN	NaN	NaN	NaN	2003800	NaN	NaN	5	5	15.1	42.805	0	8.7276	6	A3F3D4;P31104	A3F3D4;P31104	Chorismate synthase	aroF;aroC	tr|A3F3D4|A3F3D4_BACSU Chorismate synthase OS=Bacillus subtilis (strain 168) OX=224308 GN=aroF PE=3 SV=1;sp|P31104|AROC_BACSU Chorismate synthase OS=Bacillus subtilis (strain 168) OX=224308 GN=aroC PE=1 SV=3
4301000	4325500	6784600	5050000	3676600	5383900	3299900	6722400	3250500	3569700	2332400	1606300	2165000	1974500	NaN	2110100	NaN	NaN	2220300	1833700	7	7	29.3	29.952	0	34.733	23	A3F3D5;P31105	A3F3D5;P31105	Chemotaxis protein methyltransferase	cheR	tr|A3F3D5|A3F3D5_BACSU Methyl-accepting chemotaxis protein methyltransferase OS=Bacillus subtilis (strain 168) OX=224308 GN=cheR PE=4 SV=1;sp|P31105|CHER_BACSU Chemotaxis protein methyltransferase OS=Bacillus subtilis (strain 168) OX=224308 GN=cheR PE=1 SV
163540000	172220000	173150000	161840000	213180000	213830000	255360000	234860000	275090000	213750000	149820000	193300000	104530000	114600000	82022000	72199000	116740000	131730000	165020000	149890000	7	7	45	16.958	0	75.279	188	A3F3D6;P31103	A3F3D6;P31103	Nucleoside diphosphate kinase	ndk	tr|A3F3D6|A3F3D6_BACSU Nucleoside diphosphate kinase OS=Bacillus subtilis (strain 168) OX=224308 GN=ndk PE=3 SV=1;sp|P31103|NDK_BACSU Nucleoside diphosphate kinase OS=Bacillus subtilis (strain 168) OX=224308 GN=ndk PE=1 SV=3
14164000	15696000	8459700	9315800	8454700	8421000	52075000	50460000	11830000	12009000	15887000	15514000	13067000	11608000	8089300	8370100	12833000	11260000	11930000	11863000	4	4	74.7	8.3284	0	38.89	45	A3F3E0;P19466	A3F3E0;P19466	Transcription attenuation protein MtrB	mtrB	tr|A3F3E0|A3F3E0_BACSU Transcription attenuation protein MtrB OS=Bacillus subtilis (strain 168) OX=224308 GN=mtrB PE=3 SV=1;sp|P19466|MTRB_BACSU Transcription attenuation protein MtrB OS=Bacillus subtilis (strain 168) OX=224308 GN=mtrB PE=1 SV=1
1943100	2582900	NaN	NaN	2227700	3305200	5116900	3540000	3705100	1602700	2304600	5691000	2360300	NaN	2651600	2013900	1824800	1739600	NaN	NaN	3	3	17.9	21.219	0	4.4758	18	A3F3E1;P19465	A3F3E1;P19465	GTP cyclohydrolase 1	mtrA;folE	tr|A3F3E1|A3F3E1_BACSU GTP cyclohydrolase 1 OS=Bacillus subtilis (strain 168) OX=224308 GN=mtrA PE=3 SV=1;sp|P19465|GCH1_BACSU GTP cyclohydrolase 1 OS=Bacillus subtilis (strain 168) OX=224308 GN=folE PE=1 SV=1
NaN	NaN	NaN	NaN	NaN	NaN	NaN	NaN	NaN	NaN	NaN	NaN	1689000	NaN	NaN	NaN	NaN	NaN	NaN	NaN	2	2	4.4	46.988	0.0055517	1.4065	3	A5HNX5;O31785	A5HNX5;O31785	Polyketide biosynthesis cytochrome P450 PksS	pksS	tr|A5HNX5|A5HNX5_BACSU Cytochrome P450 OS=Bacillus subtilis (strain 168) OX=224308 GN=pksS PE=3 SV=1;sp|O31785|PKSS_BACSU Polyketide biosynthesis cytochrome P450 PksS OS=Bacillus subtilis (strain 168) OX=224308 GN=pksS PE=1 SV=2
44278000	45903000	32624000	40929000	60352000	34895000	8729500	5276300	29292000	19180000	88604000	107460000	22276000	31365000	22764000	23484000	74402000	62745000	99204000	NaN	3	3	76.9	5.8665	0	72.36	33	C0H3Q2	C0H3Q2	Uncharacterized protein YtzL	ytzL	sp|C0H3Q2|YTZL_BACSU Uncharacterized protein YtzL OS=Bacillus subtilis (strain 168) OX=224308 GN=ytzL PE=4 SV=1
25612000	25200000	47558000	68129000	25288000	34897000	25290000	26433000	36490000	51343000	53936000	63976000	73573000	122500000	63959000	73723000	39397000	47401000	50240000	87978000	4	4	60.4	5.1036	0	23.954	62	C0H3R0	C0H3R0	Uncharacterized protein YuzL	yuzL	sp|C0H3R0|YUZL_BACSU Uncharacterized protein YuzL OS=Bacillus subtilis (strain 168) OX=224308 GN=yuzL PE=4 SV=1
605310000	553140000	515810000	578120000	283510000	223140000	262540000	195860000	467780000	369060000	1165600000	1250500000	546190000	538890000	679400000	580640000	226410000	209260000	610330000	548600000	10	10	96.3	9.6248	0	323.31	272	C0H3R1	C0H3R1	Uncharacterized protein YuzM	yuzM	sp|C0H3R1|YUZM_BACSU Uncharacterized protein YuzM OS=Bacillus subtilis (strain 168) OX=224308 GN=yuzM PE=4 SV=1
5436100	5188100	8928700	6298600	2661600	2802500	1626400	1995900	2004200	2323300	10628000	4448400	3710200	3063100	11546000	11107000	4009500	3087200	3147800	2028400	2	2	94.7	7.9768	0	12.991	38	C0H3W2	C0H3W2	Spore germination protein-like protein YdzR	ydzR	sp|C0H3W2|YDZR_BACSU Spore germination protein-like protein YdzR OS=Bacillus subtilis (strain 168) OX=224308 GN=ydzR PE=3 SV=1
NaN	NaN	NaN	NaN	NaN	3755700	3282900	NaN	4023800	3925600	NaN	NaN	NaN	NaN	NaN	NaN	NaN	NaN	NaN	NaN	4	4	33.1	18.022	0	3.862	4	C0H3X4	C0H3X4	Probable antitoxin YezG	yezG	sp|C0H3X4|YEZG_BACSU Probable antitoxin YezG OS=Bacillus subtilis (strain 168) OX=224308 GN=yezG PE=1 SV=1
220780000	256620000	157900000	168610000	76295000	62103000	30244000	26780000	110030000	66965000	123710000	127360000	103400000	86138000	120340000	107590000	67678000	74143000	98457000	97152000	7	7	100	7.4301	0	242.4	141	C0H3Y5	C0H3Y5	Uncharacterized protein YizC	yizC	sp|C0H3Y5|YIZC_BACSU Uncharacterized protein YizC OS=Bacillus subtilis (strain 168) OX=224308 GN=yizC PE=4 SV=1
25809000	20673000	22310000	21396000	21889000	17274000	17394000	15207000	19654000	18117000	25779000	33258000	18128000	14972000	14658000	17937000	12791000	15075000	18830000	12220000	4	4	34.4	7.7377	0	9.4013	40	C0H3Z2	C0H3Z2	Uncharacterized protein YjzH	yjzH	sp|C0H3Z2|YJZH_BACSU Uncharacterized protein YjzH OS=Bacillus subtilis (strain 168) OX=224308 GN=yjzH PE=4 SV=1
11311000	12099000	18794000	14985000	9491900	13033000	4551300	4334300	8308300	8832100	12781000	18887000	18551000	18638000	26784000	23362000	18820000	16179000	19371000	20666000	2	2	49	5.7992	0	10.317	52	C0H402	C0H402	Uncharacterized protein YkzP	ykzP	sp|C0H402|YKZP_BACSU Uncharacterized protein YkzP OS=Bacillus subtilis (strain 168) OX=224308 GN=ykzP PE=4 SV=1
117500000	106510000	129870000	133420000	99889000	108220000	29755000	49840000	84034000	105910000	179990000	115220000	85872000	90599000	141710000	170310000	121140000	134070000	151940000	101270000	3	3	61.3	8.8943	0	25.913	69	C0H403	C0H403	Uncharacterized protein YkzQ	ykzQ	sp|C0H403|YKZQ_BACSU Uncharacterized protein YkzQ OS=Bacillus subtilis (strain 168) OX=224308 GN=ykzQ PE=4 SV=1
93229000	84623000	100630000	103560000	97204000	102260000	57702000	64144000	93473000	63455000	86187000	147540000	148550000	135700000	190700000	226740000	79866000	91468000	145140000	118280000	3	3	73.2	5.2161	0	323.31	135	C0H418	C0H418	Uncharacterized protein YnzL	ynzL	sp|C0H418|YNZL_BACSU Uncharacterized protein YnzL OS=Bacillus subtilis (strain 168) OX=224308 GN=ynzL PE=4 SV=1
271700000	505460000	280000000	233610000	308070000	287950000	202730000	185290000	362000000	228370000	454900000	1017400000	551800000	942200000	434590000	577150000	347660000	347620000	812100000	722130000	5	5	61	4.6813	0	124.27	188	C0H432	C0H432	Uncharacterized protein YoyE	yoyE	sp|C0H432|YOYE_BACSU Uncharacterized protein YoyE OS=Bacillus subtilis (strain 168) OX=224308 GN=yoyE PE=4 SV=1
72302000	68355000	128340000	122150000	67075000	57239000	24251000	27378000	76142000	60049000	93693000	110010000	160080000	163270000	125970000	144190000	104070000	102510000	152250000	132850000	5	5	64.6	5.4159	0	69.916	77	C0H443	C0H443	Uncharacterized protein YpzF	ypzF	sp|C0H443|YPZF_BACSU Uncharacterized protein YpzF OS=Bacillus subtilis (strain 168) OX=224308 GN=ypzF PE=4 SV=1
1151100000	2686000000	863620000	1215100000	1171000000	1163700000	347310000	334760000	1488900000	1221200000	1104900000	2677300000	768910000	1220300000	770190000	793680000	948410000	986750000	2191700000	1865600000	9	9	90	6.0857	0	261.3	304	C0H444	C0H444	Uncharacterized protein YpzG	ypzG	sp|C0H444|YPZG_BACSU Uncharacterized protein YpzG OS=Bacillus subtilis (strain 168) OX=224308 GN=ypzG PE=4 SV=1
15070000	14132000	18415000	11026000	10515000	10992000	7227800	7409500	16710000	9793000	16396000	23056000	12433000	14327000	11058000	10804000	14140000	13293000	19536000	23343000	4	4	60.9	7.1502	0	38.394	42	C0H445	C0H445	Uncharacterized protein YpzH	ypzH	sp|C0H445|YPZH_BACSU Uncharacterized protein YpzH OS=Bacillus subtilis (strain 168) OX=224308 GN=ypzH PE=4 SV=1
135380000	85652000	278900000	280910000	291020000	245290000	99293000	108680000	249820000	329460000	139740000	162660000	333630000	385420000	336370000	360610000	310590000	314840000	851740000	642140000	3	3	57.8	5.2108	0	123.72	55	C0H446	C0H446	Uncharacterized protein YpzI	ypzI	sp|C0H446|YPZI_BACSU Uncharacterized protein YpzI OS=Bacillus subtilis (strain 168) OX=224308 GN=ypzI PE=4 SV=1
7167300	10964000	6161400	6257300	10843000	7901200	9122500	9809000	12659000	10712000	13315000	12395000	NaN	7339500	5188100	5657600	7718100	8302500	17954000	10383000	5	5	75	7.4073	0	34.729	37	C0H447	C0H447	Uncharacterized protein YpzJ	ypzJ	sp|C0H447|YPZJ_BACSU Uncharacterized protein YpzJ OS=Bacillus subtilis (strain 168) OX=224308 GN=ypzJ PE=4 SV=1
414140000	483010000	368060000	391590000	194330000	265940000	64786000	106050000	187310000	247600000	695290000	291000000	517410000	324720000	512860000	916360000	813210000	701970000	390290000	497840000	3	3	62.8	5.0421	0	90.913	189	C0H461	C0H461	Uncharacterized protein YrzQ	yrzQ	sp|C0H461|YRZQ_BACSU Uncharacterized protein YrzQ OS=Bacillus subtilis (strain 168) OX=224308 GN=yrzQ PE=4 SV=1
11712000	14314000	10118000	5664100	19007000	20247000	17381000	25500000	15114000	16049000	10308000	11444000	21363000	22752000	6977200	7318500	3546500	3123900	4053200	3347900	6	6	29.3	37.546	0	77.958	43	C0SP84	C0SP84	Putative binding protein YtlA	ytlA	sp|C0SP84|YTLA_BACSU Putative binding protein YtlA OS=Bacillus subtilis (strain 168) OX=224308 GN=ytlA PE=3 SV=1
5518200	4184200	8532700	7028600	NaN	NaN	1458000	NaN	3921900	NaN	NaN	2024400	NaN	NaN	8165100	5577300	3437800	NaN	4888400	NaN	3	3	54.6	10.993	0	41.074	23	C0SP85	C0SP85	Uncharacterized protein YukE	yukE	sp|C0SP85|YUKE_BACSU Protein YukE OS=Bacillus subtilis (strain 168) OX=224308 GN=yukE PE=1 SV=1
19896000	12525000	18542000	14569000	16971000	20362000	21093000	20186000	10380000	15788000	11950000	10697000	11205000	6462900	5191400	6037800	9156900	8718300	NaN	9389700	9	9	38.3	32.035	0	53.825	36	C0SP93	C0SP93	Acetyl-coenzyme A carboxylase carboxyl transferase subunit beta	accD	sp|C0SP93|ACCD_BACSU Acetyl-coenzyme A carboxylase carboxyl transferase subunit beta OS=Bacillus subtilis (strain 168) OX=224308 GN=accD PE=1 SV=1
534790000	485040000	445710000	410830000	510330000	515680000	477230000	462770000	332620000	360280000	493550000	534750000	501850000	474240000	578740000	621840000	538660000	550160000	449480000	449390000	17	17	60.4	35.488	0	323.31	404	C0SP94	C0SP94	Putative ABC transporter substrate-binding lipoprotein YhfQ	yhfQ	sp|C0SP94|YHFQ_BACSU Putative ABC transporter substrate-binding lipoprotein YhfQ OS=Bacillus subtilis (strain 168) OX=224308 GN=yhfQ PE=1 SV=1
33634000	32488000	30174000	25777000	28847000	28449000	60767000	62001000	13573000	11535000	38630000	46599000	41791000	36327000	36073000	33205000	25564000	23808000	23439000	21950000	14	13	46.2	37.285	0	72.737	122	C0SP98	C0SP98	Putative oligopeptide transport ATP-binding protein YkfD	ykfD	sp|C0SP98|YKFD_BACSU Putative oligopeptide transport ATP-binding protein YkfD OS=Bacillus subtilis (strain 168) OX=224308 GN=ykfD PE=3 SV=1
NaN	NaN	NaN	NaN	NaN	NaN	NaN	NaN	NaN	NaN	531020	NaN	NaN	NaN	NaN	NaN	NaN	NaN	NaN	NaN	2	2	1.5	171.85	0.00074516	3.1816	1	C0SPA7	C0SPA7	Ftsk domain-containing protein YukB	yukB	sp|C0SPA7|YUKB_BACSU ESX secretion system protein YukB OS=Bacillus subtilis (strain 168) OX=224308 GN=yukB PE=3 SV=1
3216800	2952200	NaN	2608200	3841300	4212700	6649600	8699700	5881500	5427100	3329700	3641700	NaN	3344000	2520900	2687700	NaN	NaN	2805400	2603000	4	4	8.3	59.324	0	11.028	16	C0SPB0	C0SPB0	Uncharacterized acyl--CoA ligase YtcI	ytcI	sp|C0SPB0|YTCI_BACSU Uncharacterized acyl--CoA ligase YtcI OS=Bacillus subtilis (strain 168) OX=224308 GN=ytcI PE=3 SV=1
20509000	17952000	16438000	18640000	18606000	17192000	28248000	23263000	30500000	24707000	29198000	32116000	42320000	40941000	33831000	30080000	28380000	23280000	40837000	40981000	9	9	38.2	25.554	0	46.19	58	C0SPB1	C0SPB1	Uncharacterized protein YukJ	yukJ	sp|C0SPB1|YUKJ_BACSU Uncharacterized protein YukJ OS=Bacillus subtilis (strain 168) OX=224308 GN=yukJ PE=4 SV=1
4132100	4083500	13611000	10229000	5906800	4499300	7806200	8285400	4098500	3322600	2476200	3910500	2522800	1837700	NaN	1487600	2329300	2327900	2627400	2617900	7	7	22.5	33.858	0	10.648	25	C0SPB4	C0SPB4	Uncharacterized ABC transporter ATP-binding protein YhaQ	yhaQ	sp|C0SPB4|YHAQ_BACSU Uncharacterized ABC transporter ATP-binding protein YhaQ OS=Bacillus subtilis (strain 168) OX=224308 GN=yhaQ PE=3 SV=1
2061500	1895800	2087700	2453500	NaN	2555000	2147000	2152700	NaN	1662900	NaN	2319100	NaN	NaN	NaN	NaN	NaN	NaN	NaN	NaN	3	3	6.6	55.849	0.00074019	3.005	12	C0SPC0	C0SPC0	Probable 4-hydroxyphenylacetate 3-monooxygenase	yoaI	sp|C0SPC0|YOAI_BACSU Probable 4-hydroxyphenylacetate 3-monooxygenase OS=Bacillus subtilis (strain 168) OX=224308 GN=yoaI PE=3 SV=1
1595600	1557700	1350300	1415100	1806100	1597800	1008000	NaN	1950000	1633400	1026200	NaN	1876500	1298700	1323000	1278700	1564800	1841700	1540300	1492400	2	2	10.6	23.943	0	3.6	19	C0SPC3	C0SPC3	Putative ADP-ribose pyrophosphatase YjhB	yjhB	sp|C0SPC3|YJHB_BACSU Putative ADP-ribose pyrophosphatase YjhB OS=Bacillus subtilis (strain 168) OX=224308 GN=yjhB PE=3 SV=1
59918000	49523000	60032000	53261000	70711000	90022000	67292000	42660000	63290000	59772000	38244000	65622000	34632000	46401000	54225000	54196000	68128000	90023000	90105000	91561000	3	3	55	4.554	0	48.988	38	L8E9J0	L8E9J0		BSU18596	tr|L8E9J0|L8E9J0_BACSU Uncharacterized protein OS=Bacillus subtilis (strain 168) OX=224308 GN=BSU_18596 PE=4 SV=1
113540000	111100000	103200000	104550000	68392000	70139000	65441000	57279000	128600000	113570000	122750000	122680000	95615000	96760000	107390000	95597000	138940000	143490000	97139000	91149000	18	18	45.6	49.422	0	167.72	242	O05213	O05213	UPF0214 protein YbbE	ybbE	sp|O05213|AMIE_BACSU N-acetylmuramyl-L-alanine amidase OS=Bacillus subtilis (strain 168) OX=224308 GN=amiE PE=1 SV=3
13879000	12628000	11483000	12246000	7147700	9432900	5512600	8959800	7387900	10311000	18736000	9582000	14247000	13315000	13889000	17703000	13539000	13363000	15185000	8248200	4	4	32	25.595	0	61.665	39	O05223	O05223	Uncharacterized protein YwrJ	ywrJ	sp|O05223|YWRJ_BACSU Uncharacterized protein YwrJ OS=Bacillus subtilis (strain 168) OX=224308 GN=ywrJ PE=4 SV=1
NaN	NaN	NaN	NaN	NaN	NaN	NaN	NaN	NaN	NaN	19958000	8811000	20652000	22042000	26491000	27344000	20607000	18150000	27182000	23088000	6	6	31.2	23.823	0	20.229	38	O05231	O05231	Probable 3-5 exonuclease KapD	kapD	sp|O05231|KAPD_BACSU Probable 3-5 exonuclease KapD OS=Bacillus subtilis (strain 168) OX=224308 GN=kapD PE=3 SV=1
68471000	57619000	46567000	44384000	75886000	83790000	83596000	87687000	81587000	92137000	81705000	101730000	63332000	60076000	84624000	83870000	93504000	89482000	51837000	53957000	19	17	57.9	42.732	0	180.67	185	O05239	O05239	Probable NADH-dependent butanol dehydrogenase 1	yugJ	sp|O05239|YUGJ_BACSU Probable NADH-dependent butanol dehydrogenase 1 OS=Bacillus subtilis (strain 168) OX=224308 GN=yugJ PE=3 SV=1
4140700	3635900	2971100	2228200	4313900	3633400	7570000	6622900	4763400	4891300	7157300	6304300	3192500	2825800	4610700	4416500	4886100	3932400	NaN	4521200	8	6	20.8	43.406	0	15.038	26	O05240	O05240	Probable NADH-dependent butanol dehydrogenase 2	yugK	sp|O05240|YUGK_BACSU Probable NADH-dependent butanol dehydrogenase 2 OS=Bacillus subtilis (strain 168) OX=224308 GN=yugK PE=3 SV=1
NaN	NaN	NaN	2812400	4681400	3493100	NaN	NaN	2300700	3817500	NaN	1637200	NaN	NaN	NaN	NaN	NaN	NaN	NaN	NaN	5	5	11.6	63.968	0	7.0184	9	O05242	O05242	Probable oligo-1,6-glucosidase 3	yugT	sp|O05242|O16G3_BACSU Probable oligo-1,6-glucosidase 3 OS=Bacillus subtilis (strain 168) OX=224308 GN=yugT PE=3 SV=2
1032600	NaN	NaN	NaN	NaN	NaN	NaN	NaN	NaN	NaN	1530400	NaN	NaN	NaN	NaN	NaN	NaN	NaN	NaN	NaN	3	3	28.8	15.038	0.0014535	2.6294	5	O05243	O05243	UPF0047 protein YugU	yugU	sp|O05243|YUGU_BACSU UPF0047 protein YugU OS=Bacillus subtilis (strain 168) OX=224308 GN=yugU PE=3 SV=2
NaN	5158300	6068800	NaN	NaN	NaN	9473500	7588000	6083000	4705500	3505100	2209500	9207300	10467000	NaN	3825000	NaN	NaN	NaN	NaN	3	3	16	24.694	0	28.12	17	O05248	O05248	Putative membrane protease YugP	yugP	sp|O05248|YUGP_BACSU Putative membrane protease YugP OS=Bacillus subtilis (strain 168) OX=224308 GN=yugP PE=4 SV=1
40316000	44092000	21079000	22091000	22715000	26063000	109280000	106030000	24140000	16315000	83169000	80465000	109020000	103070000	83264000	96685000	73464000	62704000	53250000	60393000	17	17	68	38.361	0	323.31	163	O05252	O05252	Uncharacterized lipoprotein YufN	yufN	sp|O05252|NUPN_BACSU ABC transporter guanosine-binding protein NupN OS=Bacillus subtilis (strain 168) OX=224308 GN=nupN PE=1 SV=2
6647500	12378000	5113300	5936600	7083900	7446600	15211000	10520000	6784800	3869100	8617100	16160000	6049200	7242700	6479800	5164000	5047900	3858000	6095400	5989500	8	8	14.9	56.299	0	11.098	21	O05253	O05253	Uncharacterized ABC transporter ATP-binding protein YufO	yufO	sp|O05253|NUPO_BACSU Guanosine import ATP-binding protein NupO OS=Bacillus subtilis (strain 168) OX=224308 GN=nupO PE=1 SV=1
23668000	22769000	22125000	22928000	25247000	26153000	45258000	29068000	30035000	23161000	27956000	31356000	34930000	44798000	35633000	35916000	38684000	36680000	29215000	31714000	9	9	25.5	48.645	0	17.333	47	O05264	O05264	L-rhamnose isomerase	rhaA	sp|O05264|RHAA_BACSU L-rhamnose isomerase OS=Bacillus subtilis (strain 168) OX=224308 GN=rhaA PE=3 SV=1
3217700	4716800	3589100	5754300	3439900	3457600	3490500	3310100	3689500	2526200	3501700	3673200	2491000	1666600	2781300	NaN	2356400	2570100	NaN	2841300	4	4	16.8	36.515	0	9.1008	25	O05265	O05265	Uncharacterized oxidoreductase YulF	yulF	sp|O05265|IOLU_BACSU scyllo-inositol 2-dehydrogenase (NADP(+)) IolU OS=Bacillus subtilis (strain 168) OX=224308 GN=iolU PE=1 SV=2
104280000	101510000	127720000	128410000	127800000	117250000	107610000	109950000	139930000	123930000	123860000	137100000	128210000	137510000	75082000	75687000	135210000	139860000	109570000	116070000	19	19	53.4	44.932	0	182.67	257	O05267	O05267	NADH dehydrogenase-like protein YumB	yumB	sp|O05267|YUMB_BACSU NADH dehydrogenase-like protein YumB OS=Bacillus subtilis (strain 168) OX=224308 GN=yumB PE=3 SV=1
20941000	19591000	17369000	15615000	22144000	30365000	33683000	31977000	35082000	30414000	29224000	35587000	21348000	23902000	20399000	20009000	25422000	24360000	18521000	18336000	11	11	47.3	36.841	0	79.904	85	O05268	O05268	Ferredoxin--NADP reductase 2	yumC	sp|O05268|FENR2_BACSU Ferredoxin--NADP reductase 2 OS=Bacillus subtilis (strain 168) OX=224308 GN=yumC PE=1 SV=2
NaN	NaN	NaN	NaN	NaN	364480	NaN	1992400	NaN	NaN	NaN	NaN	NaN	NaN	NaN	NaN	NaN	NaN	NaN	NaN	2	2	6.7	35.85	0.00073855	2.9704	2	O05269	O05269	GMP reductase	guaC	sp|O05269|GUAC_BACSU GMP reductase OS=Bacillus subtilis (strain 168) OX=224308 GN=guaC PE=2 SV=2
175520000	171570000	220070000	203120000	182840000	182440000	152550000	134090000	154340000	163350000	141280000	144460000	136630000	122040000	134990000	140940000	126550000	139430000	112870000	106080000	30	30	52.1	70.713	0	323.31	358	O05272	O05272	Asparagine synthetase [glutamine-hydrolyzing] 3	asnO	sp|O05272|ASNO_BACSU Asparagine synthetase [glutamine-hydrolyzing] 3 OS=Bacillus subtilis (strain 168) OX=224308 GN=asnO PE=1 SV=3
4090400	5136600	NaN	6266500	NaN	3419100	2484100	3220400	NaN	3745700	NaN	3752500	NaN	5947700	NaN	5881800	NaN	5279700	3760200	4140400	3	3	6.5	37.787	0	4.6858	14	O05389	O05389	Uncharacterized oxidoreductase YrbE	yrbE	sp|O05389|YRBE_BACSU Uncharacterized oxidoreductase YrbE OS=Bacillus subtilis (strain 168) OX=224308 GN=yrbE PE=3 SV=2
NaN	NaN	NaN	NaN	NaN	NaN	NaN	NaN	NaN	NaN	NaN	NaN	NaN	NaN	NaN	NaN	400800	NaN	NaN	NaN	2	2	5.9	33.018	0.005544	1.388	2	O05393	O05393	O-acetylserine dependent cystathionine beta-synthase	mccA	sp|O05393|MCCA_BACSU O-acetylserine dependent cystathionine beta-synthase OS=Bacillus subtilis (strain 168) OX=224308 GN=mccA PE=1 SV=1
25615000	23217000	17401000	15928000	22460000	20968000	17265000	16679000	22504000	20375000	28811000	29070000	22774000	21009000	20647000	19904000	44729000	39539000	21709000	24392000	11	11	40.6	40.885	0	45.993	103	O05394	O05394	Cystathionine gamma-lyase	mccB	sp|O05394|MCCB_BACSU Cystathionine gamma-lyase OS=Bacillus subtilis (strain 168) OX=224308 GN=mccB PE=1 SV=1
7025400	NaN	NaN	3222700	NaN	5745300	3269500	2538800	NaN	NaN	NaN	NaN	NaN	NaN	NaN	NaN	NaN	4561800	NaN	NaN	2	2	7.7	32.867	0.0021201	1.9374	21	O05403	O05403	Anti-sigma-V factor RsiV	rsiV	sp|O05403|RSIV_BACSU Anti-sigma-V factor RsiV OS=Bacillus subtilis (strain 168) OX=224308 GN=rsiV PE=1 SV=1
29761000	25536000	43066000	40657000	23826000	21832000	38379000	34588000	37329000	30007000	41012000	46527000	16266000	13976000	28338000	28714000	55531000	53296000	33987000	29968000	8	8	42.1	24.876	0	214.89	93	O05411	O05411	Uncharacterized protein YrpD	yrpD	sp|O05411|YRPD_BACSU Uncharacterized protein YrpD OS=Bacillus subtilis (strain 168) OX=224308 GN=yrpD PE=4 SV=1
1388600000	1184900000	1163400000	1076600000	987780000	969820000	907460000	1099700000	2146900000	2221200000	1330000000	1265300000	1957000000	1709900000	1627300000	1686300000	2740700000	2760500000	1997200000	1747400000	27	27	69	46.864	0	323.31	600	O05495	O05495	Putative sporulation-specific glycosylase YdhD	ydhD	sp|O05495|YDHD_BACSU Putative sporulation-specific glycosylase YdhD OS=Bacillus subtilis (strain 168) OX=224308 GN=ydhD PE=1 SV=2
5546800	4628400	6006400	5497400	7829500	7844500	8125500	4968900	6384600	8372300	4862600	5686600	4339600	4233500	4208000	4226100	4502800	4896900	4634400	5270400	7	7	24.3	44.544	0	8.3823	22	O05496	O05496	Uncharacterized UDP-glucosyltransferase YdhE	ydhE	sp|O05496|YDHE_BACSU Uncharacterized UDP-glucosyltransferase YdhE OS=Bacillus subtilis (strain 168) OX=224308 GN=ydhE PE=3 SV=2
20479000	18969000	22121000	24075000	24362000	24766000	15982000	15362000	17203000	16524000	21205000	29557000	22161000	24693000	29745000	25804000	23288000	22219000	29247000	28491000	7	7	51.7	22.536	0	40.65	87	O05503	O05503	Uncharacterized protein YdhK	ydhK	sp|O05503|YDHK_BACSU Uncharacterized protein YdhK OS=Bacillus subtilis (strain 168) OX=224308 GN=ydhK PE=1 SV=1
2272500	2059600	2285200	NaN	2359800	2170500	9955800	6603900	2617000	2171300	NaN	NaN	2149600	NaN	NaN	2109700	2747700	2089200	2306500	2248700	6	6	36.2	25.243	0	22.309	22	O05516	O05516	tRNA threonylcarbamoyladenosine biosynthesis protein TsaB	tsaB	sp|O05516|TSAB_BACSU tRNA threonylcarbamoyladenosine biosynthesis protein TsaB OS=Bacillus subtilis (strain 168) OX=224308 GN=tsaB PE=1 SV=1
2727600	3553500	3063500	2862700	3455200	3345700	5677200	5222600	2751600	2790400	2907700	2173900	NaN	NaN	NaN	NaN	1726800	2122800	1291900	NaN	4	4	19.5	24.091	0	11.421	18	O05521	O05521	Redox-sensing transcriptional repressor Rex	rex	sp|O05521|REX_BACSU Redox-sensing transcriptional repressor Rex OS=Bacillus subtilis (strain 168) OX=224308 GN=rex PE=1 SV=1
108090000	67192000	70281000	50273000	59850000	54000000	20136000	12580000	44202000	36317000	52014000	47340000	45594000	34690000	57555000	49530000	70722000	54643000	83585000	58409000	5	5	72.3	7.4746	0	135.72	81	O06011	O06011	Uncharacterized protein YraE	yraE	sp|O06011|YRAE_BACSU Uncharacterized protein YraE OS=Bacillus subtilis (strain 168) OX=224308 GN=yraE PE=4 SV=1
NaN	NaN	NaN	NaN	NaN	NaN	2330200	2359100	2322500	2209900	NaN	NaN	NaN	NaN	NaN	NaN	4020700	4429300	NaN	3518500	5	5	18.8	41.208	0	3.9121	8	O06012	O06012	Uncharacterized zinc-type alcohol dehydrogenase-like protein AdhB	adhB	sp|O06012|ADHB_BACSU Uncharacterized zinc-type alcohol dehydrogenase-like protein AdhB OS=Bacillus subtilis (strain 168) OX=224308 GN=adhB PE=3 SV=2
1249400	1311100	NaN	NaN	NaN	NaN	2958500	2107500	1765400	NaN	NaN	1660000	NaN	NaN	NaN	NaN	NaN	NaN	NaN	NaN	4	4	8.7	53.32	0	7.0156	11	O06478	O06478	Putative aldehyde dehydrogenase YfmT	yfmT	sp|O06478|ALDH5_BACSU Benzaldehyde dehydrogenase YfmT OS=Bacillus subtilis (strain 168) OX=224308 GN=yfmT PE=1 SV=1
51257000	43848000	76238000	97999000	92519000	91863000	20564000	26491000	48538000	61989000	20669000	12799000	11519000	8439600	9952900	10242000	14931000	12861000	9866100	9671000	15	15	38.5	45.486	0	72.731	75	O06483	O06483	Uncharacterized glycosyltransferase YfnE	yfnE	sp|O06483|YFNE_BACSU Uncharacterized glycosyltransferase YfnE OS=Bacillus subtilis (strain 168) OX=224308 GN=yfnE PE=3 SV=2
2228600	NaN	NaN	NaN	NaN	5467600	NaN	NaN	NaN	2102800	1942300	NaN	NaN	NaN	NaN	NaN	NaN	2014200	1391800	NaN	2	2	5.9	35.026	0	3.8737	5	O06484	O06484	Uncharacterized protein YfnF	yfnF	sp|O06484|YFNF_BACSU Uncharacterized protein YfnF OS=Bacillus subtilis (strain 168) OX=224308 GN=yfnF PE=4 SV=1
29653000	29345000	53268000	47886000	50025000	51023000	15143000	16513000	25280000	29506000	25632000	18783000	16697000	11504000	18264000	16173000	18133000	17460000	13575000	12851000	12	12	43.8	36.426	0	114.42	90	O06485	O06485	Putative sugar dehydratase/epimerase YfnG	yfnG	sp|O06485|YFNG_BACSU Putative sugar dehydratase/epimerase YfnG OS=Bacillus subtilis (strain 168) OX=224308 GN=yfnG PE=3 SV=2
21090000	17657000	25005000	20931000	27603000	25369000	17055000	14614000	25485000	26961000	18873000	20822000	17594000	15497000	20924000	18213000	20890000	24786000	17030000	19018000	10	10	48.4	28.671	0	83.635	87	O06486	O06486	Probable glucose-1-phosphate cytidylyltransferase	yfnH	sp|O06486|RFBF_BACSU Probable glucose-1-phosphate cytidylyltransferase OS=Bacillus subtilis (strain 168) OX=224308 GN=yfnH PE=3 SV=1
33660000	28038000	37780000	34822000	40698000	38454000	36292000	40174000	29364000	38108000	34643000	31274000	26069000	22806000	30209000	31821000	28829000	29875000	21492000	24761000	18	18	54.4	52.663	0	90.408	98	O06491	O06491	Glutamyl-tRNA(Gln) amidotransferase subunit A	gatA	sp|O06491|GATA_BACSU Glutamyl-tRNA(Gln) amidotransferase subunit A OS=Bacillus subtilis (strain 168) OX=224308 GN=gatA PE=3 SV=3
27544000	28369000	18675000	14994000	16299000	17323000	10639000	10896000	27526000	27898000	29959000	24192000	15834000	16155000	15259000	15879000	17567000	17131000	37829000	34573000	3	3	52.1	10.859	0	30.056	56	O06492	O06492	Glutamyl-tRNA(Gln) amidotransferase subunit C	gatC	sp|O06492|GATC_BACSU Glutamyl-tRNA(Gln) amidotransferase subunit C OS=Bacillus subtilis (strain 168) OX=224308 GN=gatC PE=3 SV=3
7770700	8268800	7471500	8203400	10155000	9042400	10530000	9734900	NaN	6226000	4931000	7937100	11510000	8683600	10096000	6628000	NaN	NaN	11244000	9044100	6	6	5.4	128.92	0	8.1584	14	O06714	O06714	Nuclease SbcCD subunit C	sbcC	sp|O06714|SBCC_BACSU Nuclease SbcCD subunit C OS=Bacillus subtilis (strain 168) OX=224308 GN=sbcC PE=3 SV=3
3254900	2614100	2466400	NaN	3036900	3122200	NaN	2059800	2372900	2151100	4103100	3496200	2853600	2875600	3066300	2536200	2762000	NaN	3844300	2718300	3	3	38	11.449	0	4.7743	8	O06715	O06715	Uncharacterized protein YisB	yisB	sp|O06715|YISB_BACSU Uncharacterized protein YisB OS=Bacillus subtilis (strain 168) OX=224308 GN=yisB PE=4 SV=1
NaN	NaN	NaN	NaN	NaN	NaN	NaN	NaN	NaN	NaN	NaN	NaN	NaN	NaN	NaN	NaN	NaN	NaN	NaN	37807000	2	2	27.6	6.2691	0	4.6619	5	O06718	O06718	Probable spore germination protein GerPD	gerPD	sp|O06718|GERPD_BACSU Probable spore germination protein GerPD OS=Bacillus subtilis (strain 168) OX=224308 GN=gerPD PE=1 SV=1
227120000	254750000	341500000	247620000	141040000	124920000	91688000	133790000	186340000	155610000	144460000	124830000	77400000	58874000	265250000	239180000	61729000	47002000	153850000	74931000	5	5	24.9	24.24	0	230.91	166	O06719	O06719	Probable spore germination protein GerPC	gerPC	sp|O06719|GERPC_BACSU Probable spore germination protein GerPC OS=Bacillus subtilis (strain 168) OX=224308 GN=gerPC PE=1 SV=1
9840100	7904300	8329600	8659500	6234500	7666400	5544600	NaN	9289200	10282000	31388000	13802000	33621000	15816000	18549000	30509000	28721000	18853000	11527000	15604000	2	2	80.5	8.2802	0	43.984	42	O06720	O06720	Probable spore germination protein GerPB	gerPB	sp|O06720|GERPB_BACSU Probable spore germination protein GerPB OS=Bacillus subtilis (strain 168) OX=224308 GN=gerPB PE=1 SV=3
NaN	NaN	1838300	1874400	2081000	2269500	1108400	NaN	3382000	4327300	5218000	NaN	4946200	5568300	4516700	5309300	8701400	8289100	7105200	7321300	2	2	31.5	7.5414	0	13.257	25	O06721	O06721	Probable spore germination protein GerPA	gerPA	sp|O06721|GERPA_BACSU Probable spore germination protein GerPA OS=Bacillus subtilis (strain 168) OX=224308 GN=gerPA PE=1 SV=1
8728400	9037900	7051600	6208400	8499000	9592900	5186700	6065500	8737500	5784900	6401600	7300800	6484500	6762300	7274800	6568600	8347400	8829900	5659000	8103000	4	4	15.6	33.146	0	38.807	10	O06724	O06724	Uncharacterized protein YisK	yisK	sp|O06724|YISK_BACSU Uncharacterized protein YisK OS=Bacillus subtilis (strain 168) OX=224308 GN=yisK PE=2 SV=1
924640000	827140000	638640000	615420000	669840000	631910000	630010000	517430000	859890000	895260000	1114100000	1232600000	1663200000	1386000000	1324300000	1261100000	2601700000	2503600000	1701100000	1612800000	22	22	67.5	30.559	0	323.31	509	O06734	O06734	AB hydrolase superfamily protein YisY	yisY	sp|O06734|YISY_BACSU AB hydrolase superfamily protein YisY OS=Bacillus subtilis (strain 168) OX=224308 GN=yisY PE=3 SV=1
NaN	NaN	NaN	NaN	NaN	NaN	NaN	NaN	NaN	NaN	NaN	NaN	NaN	NaN	NaN	NaN	NaN	NaN	NaN	4511300	3	3	9.8	43.253	0	6.8964	4	O06736	O06736	Probable sulfate adenylyltransferase	yitA	sp|O06736|SAT2_BACSU Probable sulfate adenylyltransferase OS=Bacillus subtilis (strain 168) OX=224308 GN=yitA PE=3 SV=2
NaN	NaN	1401300	NaN	1843300	NaN	355740	403800	NaN	NaN	NaN	366540	NaN	NaN	NaN	NaN	NaN	NaN	NaN	NaN	2	2	8.9	27.67	0	3.2864	5	O06737	O06737	Probable phosphoadenosine phosphosulfate reductase	yitB	sp|O06737|CYSH2_BACSU Probable phosphoadenosine phosphosulfate reductase OS=Bacillus subtilis (strain 168) OX=224308 GN=yitB PE=3 SV=2
6293100	3674900	17135000	20482000	7658700	13849000	3104800	6285700	15921000	18310000	8235500	3821400	6090500	5262900	5944300	7215100	8303900	4691000	13425000	10062000	8	8	39.3	28.357	0	35.437	55	O06739	O06739	Phosphosulfolactate synthase	yitD	sp|O06739|PSLS_BACSU Phosphosulfolactate synthase OS=Bacillus subtilis (strain 168) OX=224308 GN=yitD PE=1 SV=1
13555000	14543000	12299000	13281000	4327400	3853000	6295100	7725100	5287500	7044200	8756000	9822900	3447400	3510300	3083900	3135200	9890200	10907000	4134800	7307800	8	8	26.1	42.052	0	16.678	40	O06741	O06741	Putative isomerase YitF	yitF	sp|O06741|YITF_BACSU Putative isomerase YitF OS=Bacillus subtilis (strain 168) OX=224308 GN=yitF PE=1 SV=1
74848000	83741000	58873000	62765000	54800000	56874000	46427000	42671000	45685000	49196000	94805000	107690000	41691000	47108000	52576000	53633000	51126000	50361000	93885000	91218000	9	9	67.5	18.202	0	143.75	171	O06746	O06746	UPF0234 protein yitk	yitK	sp|O06746|YITK_BACSU UPF0234 protein yitk OS=Bacillus subtilis (strain 168) OX=224308 GN=yitK PE=3 SV=1
3484700	4756100	3094400	3629900	4849900	4381200	7647300	6824800	4615100	4654300	4402700	6301300	3947400	4650600	3927500	3315200	3194100	3347400	2423200	3356900	4	4	17.4	34.053	0	13.657	16	O06747	O06747	Uncharacterized protein YitL	yitL	sp|O06747|YITL_BACSU Uncharacterized protein YitL OS=Bacillus subtilis (strain 168) OX=224308 GN=yitL PE=4 SV=2
38129000	35194000	31282000	29940000	35793000	38459000	18623000	14887000	19966000	22422000	39202000	49840000	34714000	26685000	31533000	31047000	40560000	40873000	37618000	37437000	14	14	41.1	27.871	0	91.317	146	O06965	O06965	Putative lipoprotein YvcA	yvcA	sp|O06965|YVCA_BACSU Putative lipoprotein YvcA OS=Bacillus subtilis (strain 168) OX=224308 GN=yvcA PE=2 SV=2
22825000	27697000	36700000	39831000	28602000	36849000	35808000	44146000	20835000	25065000	14604000	13723000	11674000	8648200	8136100	7211400	10262000	10559000	9346700	9696400	8	8	32.2	33.851	0	69.147	84	O06973	O06973	Nucleotide-binding protein YvcJ	yvcJ	sp|O06973|YVCJ_BACSU Nucleotide-binding protein YvcJ OS=Bacillus subtilis (strain 168) OX=224308 GN=yvcJ PE=1 SV=1
NaN	NaN	NaN	NaN	NaN	NaN	NaN	NaN	NaN	NaN	NaN	NaN	NaN	NaN	NaN	NaN	NaN	13194000	NaN	NaN	2	2	7	40.18	0.0096022	1.124	1	O06979	O06979	Sensor histidine kinase YvcQ	yvcQ	sp|O06979|YVCQ_BACSU Sensor histidine kinase YvcQ OS=Bacillus subtilis (strain 168) OX=224308 GN=yvcQ PE=3 SV=1
NaN	NaN	NaN	NaN	NaN	NaN	NaN	NaN	NaN	NaN	NaN	NaN	NaN	NaN	1061700	NaN	NaN	NaN	NaN	NaN	3	3	4.9	68.722	0.0014337	2.2392	2	O06988	O06988	Intracellular maltogenic amylase	bbmA	sp|O06988|BBMA_BACSU Intracellular maltogenic amylase OS=Bacillus subtilis (strain 168) OX=224308 GN=bbmA PE=3 SV=2
4498600	3664400	NaN	NaN	NaN	NaN	10454000	5682000	NaN	4871500	3829400	4386900	5764500	5935600	4165600	NaN	NaN	NaN	NaN	NaN	7	7	27.6	45.6	0	12.419	8	O06989	O06989	Maltodextrin-binding protein MdxE	mdxE	sp|O06989|MDXE_BACSU Maltodextrin-binding protein MdxE OS=Bacillus subtilis (strain 168) OX=224308 GN=mdxE PE=1 SV=1
16175000000	15414000000	11651000000	11320000000	9265800000	9220200000	3712400000	4145000000	7316600000	7856300000	11235000000	8061600000	11672000000	10545000000	14511000000	14641000000	13328000000	12717000000	12174000000	12039000000	29	29	93.1	35.356	0	323.31	1120	O06996	O06996	Putative sporulation hydrolase CotR	cotR	sp|O06996|COTR_BACSU Putative sporulation hydrolase CotR OS=Bacillus subtilis (strain 168) OX=224308 GN=cotR PE=2 SV=1
11244000000	10192000000	8145700000	8142800000	8935100000	8596000000	4699700000	5032700000	9407800000	9585100000	8057800000	6669100000	13406000000	12148000000	12618000000	12547000000	10065000000	9363600000	9803800000	8868300000	38	38	92.6	50.084	0	323.31	1486	O06997	O06997	Uncharacterized FAD-linked oxidoreductase YvdP	yvdP	sp|O06997|YVDP_BACSU Uncharacterized FAD-linked oxidoreductase YvdP OS=Bacillus subtilis (strain 168) OX=224308 GN=yvdP PE=1 SV=1
5704700	5597700	2688100	4087500	7695700	6191500	4627200	4624600	5696500	5795700	20703000	19847000	4667700	3035100	7855700	7856600	10505000	10037000	2675700	3740400	6	6	52.9	18.58	0	26.039	41	O06998	O06998	Uncharacterized protein YvdQ	yvdQ	sp|O06998|YVDQ_BACSU Uncharacterized protein YvdQ OS=Bacillus subtilis (strain 168) OX=224308 GN=yvdQ PE=4 SV=1
14802000	14377000	11714000	11434000	15589000	15786000	25231000	27267000	9760000	11901000	17559000	14948000	12514000	7691200	9237000	7831200	12274000	8239400	10204000	11242000	6	6	35.1	22.227	0	30.726	52	O07001	O07001	Uncharacterized HTH-type transcriptional regulator YvdT	yvdT	sp|O07001|YVDT_BACSU Uncharacterized HTH-type transcriptional regulator YvdT OS=Bacillus subtilis (strain 168) OX=224308 GN=yvdT PE=1 SV=1
NaN	NaN	NaN	NaN	NaN	NaN	2511000	NaN	NaN	NaN	NaN	NaN	NaN	NaN	NaN	NaN	NaN	NaN	NaN	NaN	2	2	6.9	45.542	0	6.1549	2	O07009	O07009	Cyclodextrin-binding protein	cycB	sp|O07009|CYCB_BACSU Cyclodextrin-binding protein OS=Bacillus subtilis (strain 168) OX=224308 GN=cycB PE=1 SV=1
7722900	9448800	4456200	4285700	5796300	5173000	11294000	10238000	9166300	7074100	10698000	13082000	12079000	13954000	9569900	12267000	16457000	17355000	11767000	13237000	11	11	18.5	77.498	0	26.255	74	O07012	O07012	Beta-galactosidase GanA	ganA	sp|O07012|BGAL2_BACSU Beta-galactosidase GanA OS=Bacillus subtilis (strain 168) OX=224308 GN=ganA PE=1 SV=2
12273000	12267000	15212000	13668000	6273000	9519700	9437700	10295000	5590100	7531000	11104000	10136000	8740700	5928800	5944100	5884000	10054000	8895000	18321000	22688000	5	5	24.4	26.392	0	28.095	51	O07020	O07020	Lactate utilization protein A	lutA	sp|O07020|LUTA_BACSU Lactate utilization protein A OS=Bacillus subtilis (strain 168) OX=224308 GN=lutA PE=1 SV=1
14424000	17080000	13375000	11798000	10910000	8935200	11048000	11606000	7033100	4611500	14691000	16165000	9165100	7650100	5390300	5468900	9419000	9233900	18538000	19358000	7	7	18.4	53.473	0	43.154	59	O07021	O07021	Lactate utilization protein B	lutB	sp|O07021|LUTB_BACSU Lactate utilization protein B OS=Bacillus subtilis (strain 168) OX=224308 GN=lutB PE=1 SV=2
23470000	19843000	8386100	6539100	19823000	14888000	5646800	5919400	18190000	11986000	14396000	12397000	6662900	6443700	8060900	7411900	19553000	20567000	20574000	21076000	5	5	47.9	18.917	0	112.05	32	O07079	O07079	Uncharacterized protein YrdA	yrdA	sp|O07079|YRDA_BACSU Uncharacterized protein YrdA OS=Bacillus subtilis (strain 168) OX=224308 GN=yrdA PE=3 SV=1
177920000	156460000	183100000	166930000	143980000	140720000	167650000	166750000	173100000	142290000	160940000	188370000	92319000	85152000	69702000	68923000	143260000	121420000	163360000	156100000	11	11	94.5	16.298	0	174.41	189	O07513	O07513	Protein hit	hit	sp|O07513|HIT_BACSU Protein hit OS=Bacillus subtilis (strain 168) OX=224308 GN=hit PE=1 SV=1
25450000	21086000	29182000	23789000	21406000	22509000	75866000	67188000	33663000	25194000	18535000	17164000	36451000	38123000	11786000	11287000	15338000	15761000	18589000	20181000	10	10	58.5	13.066	0	62.119	89	O07516	O07516	Uncharacterized membrane protein YhaH	yhaH	sp|O07516|YHAH_BACSU Uncharacterized membrane protein YhaH OS=Bacillus subtilis (strain 168) OX=224308 GN=yhaH PE=4 SV=1
NaN	NaN	NaN	NaN	NaN	NaN	8400900	NaN	NaN	NaN	NaN	NaN	NaN	NaN	NaN	NaN	NaN	NaN	NaN	NaN	2	2	25.7	8.4395	0.0027855	1.6263	10	O07520	O07520	Sporulation protein YhaL	yhaL	sp|O07520|YHAL_BACSU Sporulation protein YhaL OS=Bacillus subtilis (strain 168) OX=224308 GN=yhaL PE=1 SV=1
NaN	1624900	1586300	1191700	NaN	875250	NaN	1323400	NaN	NaN	2715400	734740	1050900	843680	NaN	NaN	NaN	NaN	NaN	NaN	3	3	15	35.683	0	6.7629	12	O07521	O07521	3-5 exoribonuclease YhaM	yhaM	sp|O07521|YHAM_BACSU 3-5 exoribonuclease YhaM OS=Bacillus subtilis (strain 168) OX=224308 GN=yhaM PE=1 SV=1
11073000	7460200	7509300	7440100	11828000	12864000	7066900	5672400	NaN	8031200	11243000	10307000	8860500	NaN	8260100	9756900	11923000	10627000	8753700	8498000	5	5	37.9	18.904	0	26.341	25	O07529	O07529	FMN-dependent NADPH-azoreductase	azr	sp|O07529|AZR_BACSU FMN-dependent NADPH-azoreductase OS=Bacillus subtilis (strain 168) OX=224308 GN=azr PE=1 SV=1
3702800	4803200	4187300	3723800	3594300	4582000	4572100	3704700	3366200	NaN	5006000	5579900	4136600	4084600	NaN	3201600	4491800	4420300	NaN	NaN	3	3	24.2	18.729	0	4.3805	9	O07535	O07535	K(+)/H(+) antiporter subunit KhtT	khtT	sp|O07535|KHTT_BACSU K(+)/H(+) antiporter subunit KhtT OS=Bacillus subtilis (strain 168) OX=224308 GN=khtT PE=1 SV=1
7329900	8055200	10337000	11040000	15573000	16142000	12350000	10674000	6269500	5634300	8772100	12065000	5988400	5890800	4607000	6193100	8838300	7994500	6482000	7788500	8	8	27.8	32.407	0	17.989	73	O07539	O07539	Stress response protein YhaX	yhaX	sp|O07539|YHAX_BACSU Stress response protein YhaX OS=Bacillus subtilis (strain 168) OX=224308 GN=yhaX PE=1 SV=2
8265400	5119900	13140000	13112000	5436500	6015400	5470500	8608700	9270700	14310000	11364000	5093100	2876100	3100600	4304600	3769400	4113400	3298800	5720400	4380300	6	6	57.3	13.592	0	21.411	36	O07542	O07542	UPF0342 protein YheA	yheA	sp|O07542|YHEA_BACSU UPF0342 protein YheA OS=Bacillus subtilis (strain 168) OX=224308 GN=yheA PE=1 SV=1
3668500	3100400	2084200	2200000	3689200	3219200	30421000	26458000	2215400	3017200	3987800	4034000	15121000	13923000	674460	1670400	905930	1800200	1993400	2791500	14	14	37.4	42.908	0	29.973	42	O07543	O07543	UPF0754 membrane protein YheB	yheB	sp|O07543|YHEB_BACSU UPF0754 membrane protein YheB OS=Bacillus subtilis (strain 168) OX=224308 GN=yheB PE=3 SV=1
118840000	131480000	163490000	147960000	282960000	263410000	173880000	151800000	468920000	404090000	185360000	165870000	153640000	141580000	193160000	172290000	204320000	182250000	315760000	267110000	26	26	73.8	41.869	0	260.63	366	O07544	O07544	Endospore coat-associated protein YheC	yheC	sp|O07544|YHEC_BACSU Endospore coat-associated protein YheC OS=Bacillus subtilis (strain 168) OX=224308 GN=yheC PE=3 SV=1
NaN	NaN	NaN	NaN	NaN	NaN	NaN	NaN	NaN	NaN	NaN	NaN	1555200	NaN	NaN	NaN	NaN	NaN	NaN	NaN	2	2	4.6	51.303	0.0014174	2.0352	5	O07545	O07545	Endospore coat-associated protein YheD	yheD	sp|O07545|YHED_BACSU Endospore coat-associated protein YheD OS=Bacillus subtilis (strain 168) OX=224308 GN=yheD PE=1 SV=2
NaN	NaN	NaN	NaN	NaN	NaN	693160	NaN	NaN	NaN	NaN	NaN	NaN	NaN	NaN	NaN	NaN	NaN	NaN	NaN	2	2	11.7	22.807	0.0061983	1.2216	0	O07548	O07548	Uncharacterized protein YheG	yheG	sp|O07548|YHEG_BACSU Uncharacterized protein YheG OS=Bacillus subtilis (strain 168) OX=224308 GN=yheG PE=4 SV=1
6138800	2504100	33618000	28714000	44618000	28296000	163960000	148200000	47173000	33255000	3867400	2304400	3996000	4982600	2149900	1374400	1138400	1766700	1610600	NaN	20	20	35.5	76.304	0	220.88	88	O07549;O31708	O07549	Probable multidrug resistance ABC transporter ATP-binding/permease protein YheH	yheH	sp|O07549|YHEH_BACSU Probable multidrug resistance ABC transporter ATP-binding/permease protein YheH OS=Bacillus subtilis (strain 168) OX=224308 GN=yheH PE=1 SV=1
NaN	NaN	3509100	3006100	2655000	2741700	6391900	9878100	2346300	2554300	NaN	NaN	NaN	NaN	NaN	NaN	NaN	NaN	NaN	NaN	8	8	17.9	65.111	0	24.684	11	O07550	O07550	Probable multidrug resistance ABC transporter ATP-binding/permease protein YheI	yheI	sp|O07550|YHEI_BACSU Probable multidrug resistance ABC transporter ATP-binding/permease protein YheI OS=Bacillus subtilis (strain 168) OX=224308 GN=yheI PE=1 SV=1
4040300	4401200	2486200	3312600	2102900	2632600	8289100	59264000	3265900	4167800	4050200	4669500	8349800	12108000	NaN	4423300	NaN	2810600	NaN	NaN	3	3	20.2	9.8014	0	3.8978	9	O07555	O07555	Uncharacterized protein YhjA	yhjA	sp|O07555|YHJA_BACSU Uncharacterized protein YhjA OS=Bacillus subtilis (strain 168) OX=224308 GN=yhjA PE=3 SV=1
4514100000	4588400000	5138400000	4494000000	5490300000	5022600000	3642100000	3522500000	3755000000	3411700000	3215800000	3861200000	3038700000	2867200000	3368700000	3192100000	2399400000	2211100000	3103500000	2722300000	21	21	97.2	17.229	0	323.31	490	O07572	O07572	Uncharacterized protein YhjR	yhjR	sp|O07572|YHJR_BACSU Uncharacterized protein YhjR OS=Bacillus subtilis (strain 168) OX=224308 GN=yhjR PE=4 SV=1
11487000	9218200	12843000	10116000	15221000	10949000	17255000	14528000	12200000	7699300	9405300	7176600	7460800	7762600	6846900	6929500	7261800	5965800	8289100	6413900	4	4	30.8	16.609	0	9.6776	21	O07573	O07573	HTH-type transcriptional regulator NsrR	nsrR	sp|O07573|NSRR_BACSU HTH-type transcriptional regulator NsrR OS=Bacillus subtilis (strain 168) OX=224308 GN=nsrR PE=4 SV=1
6304500	5975200	4383600	4134400	3244900	3535300	5261400	5576600	4486700	4730300	6552700	3633100	4565900	4982300	4045900	4696300	3023700	3678300	3652300	2512600	11	11	37.2	40.581	0	38.443	24	O07581	O07581	Probable anti-sigma-M factor YhdL	yhdL	sp|O07581|YHDL_BACSU Probable anti-sigma-M factor YhdL OS=Bacillus subtilis (strain 168) OX=224308 GN=yhdL PE=1 SV=1
10949000	8655700	9876100	9778200	8126300	8144800	14818000	14091000	8184200	7655600	7706100	8482000	8308000	12047000	6276100	5599300	7771800	7497500	6404400	6477400	6	6	30.2	21.923	0	25.137	31	O07584	O07584	1-acyl-sn-glycerol-3-phosphate acyltransferase	plsC	sp|O07584|PLSC_BACSU 1-acyl-sn-glycerol-3-phosphate acyltransferase OS=Bacillus subtilis (strain 168) OX=224308 GN=plsC PE=1 SV=1
2410700	2870300	5780400	5252700	3457900	NaN	2178200	4151100	3441900	NaN	NaN	NaN	NaN	2638300	NaN	NaN	NaN	NaN	2764900	NaN	5	5	10.7	43.888	0	3.8494	15	O07587	O07587	Putative aspartate aminotransferase YhdR	yhdR	sp|O07587|AAT3_BACSU Putative aspartate aminotransferase YhdR OS=Bacillus subtilis (strain 168) OX=224308 GN=yhdR PE=3 SV=1
34474000	30414000	26492000	25577000	28803000	27180000	29688000	29332000	29651000	27545000	38612000	34980000	29291000	24185000	32028000	30918000	47287000	48107000	29113000	23429000	13	13	53.9	27.476	0	40.142	137	O07592	O07592	Putative glycerophosphoryl diester phosphodiesterase YhdW	yhdW	sp|O07592|YHDW_BACSU Putative glycerophosphodiester phosphodiesterase YhdW OS=Bacillus subtilis (strain 168) OX=224308 GN=yhdW PE=3 SV=1
NaN	NaN	NaN	NaN	NaN	NaN	2043000	NaN	NaN	4816300	NaN	NaN	NaN	NaN	NaN	NaN	NaN	NaN	NaN	NaN	2	2	12.6	27.417	0	6.0865	3	O07595	O07595	NAD-dependent protein deacetylase	cobB	sp|O07595|NPD_BACSU NAD-dependent protein deacetylase OS=Bacillus subtilis (strain 168) OX=224308 GN=cobB PE=3 SV=1
242910000	196080000	221580000	208060000	241770000	235350000	157800000	155090000	192390000	158320000	193700000	198220000	207670000	211600000	242210000	232550000	208140000	214010000	181530000	207950000	15	15	69.9	31.182	0	323.31	195	O07597	O07597	D-alanine aminotransferase	dat	sp|O07597|DAAA_BACSU D-alanine aminotransferase OS=Bacillus subtilis (strain 168) OX=224308 GN=dat PE=3 SV=1
9131300	7875200	9276300	8637200	8368900	7194800	10119000	14834000	6029600	6388000	10656000	8957300	10896000	9261600	8715200	10200000	10126000	8352200	12666000	6057800	8	8	34.6	43.219	0	86.103	49	O07598	O07598	Putative amidohydrolase YhaA	yhaA	sp|O07598|YHAA_BACSU Putative amidohydrolase YhaA OS=Bacillus subtilis (strain 168) OX=224308 GN=yhaA PE=3 SV=3
656140000	600170000	379300000	386570000	468690000	500880000	584500000	547610000	320480000	333080000	648170000	684310000	918870000	921940000	489030000	467880000	458350000	466170000	545270000	495410000	23	23	68.2	38.735	0	323.31	412	O07603	O07603	Putative aminopeptidase YhfE	yhfE	sp|O07603|YHFE_BACSU Putative aminopeptidase YhfE OS=Bacillus subtilis (strain 168) OX=224308 GN=yhfE PE=3 SV=1
NaN	NaN	NaN	NaN	NaN	NaN	3429500	2820600	NaN	NaN	NaN	NaN	NaN	1752200	NaN	NaN	NaN	NaN	NaN	NaN	2	2	5.8	45.919	0	8.2975	5	O07605	O07605	Proton/sodium-glutamate symport protein	gltT	sp|O07605|GLTT_BACSU Proton/sodium-glutamate symport protein OS=Bacillus subtilis (strain 168) OX=224308 GN=gltT PE=3 SV=1
21723000	17038000	18637000	13943000	19217000	18278000	13799000	14656000	16990000	16917000	24899000	25010000	22107000	21153000	27413000	23169000	22393000	17929000	25715000	21603000	7	7	47.5	26.525	0	74.045	85	O07607	O07607	Probable metallo-hydrolase YhfI	yhfI	sp|O07607|YHFI_BACSU Probable metallo-hydrolase YhfI OS=Bacillus subtilis (strain 168) OX=224308 GN=yhfI PE=3 SV=1
8389300	9281300	8539200	8530700	10560000	9335400	6352800	7448500	5827600	8072100	7157700	6713400	5752700	5352400	7242700	5998800	NaN	5571300	6528000	6482900	7	7	30.2	38.019	0	23.237	25	O07608	O07608	Lipoate-protein ligase LplJ	lplJ	sp|O07608|LPLJ_BACSU Lipoate-protein ligase LplJ OS=Bacillus subtilis (strain 168) OX=224308 GN=lplJ PE=1 SV=1
6934100	5364000	4122400	4967400	10197000	9134900	7639800	8593800	7973900	8772300	8321900	6845100	5609100	4938300	8433500	12525000	7607400	6537900	5850600	6553400	7	7	51.4	22.76	0	32.75	41	O07609	O07609	Uncharacterized sugar epimerase YhfK	yhfK	sp|O07609|YHFK_BACSU Uncharacterized sugar epimerase YhfK OS=Bacillus subtilis (strain 168) OX=224308 GN=yhfK PE=2 SV=1
46124000	47066000	40939000	42578000	36606000	34215000	40940000	43102000	43151000	47773000	47548000	42734000	25604000	22474000	27603000	23755000	36608000	37305000	39722000	35173000	6	6	58.8	15.007	0	101.25	38	O07611	O07611	Uncharacterized protein YhfM	yhfM	sp|O07611|YHFM_BACSU Uncharacterized protein YhfM OS=Bacillus subtilis (strain 168) OX=224308 GN=yhfM PE=3 SV=1
2039100	1557700	1981100	2047100	2725200	2315000	2567700	2242400	3252600	3966500	3268300	4982200	2413700	2712800	2884500	2342700	2625900	2644800	2896400	4078000	3	3	7.3	57.109	0	5.5658	11	O07622	O07622	Putative Rieske 2Fe-2S iron-sulfur protein YhfW	yhfW	sp|O07622|YHFW_BACSU Putative Rieske 2Fe-2S iron-sulfur protein YhfW OS=Bacillus subtilis (strain 168) OX=224308 GN=yhfW PE=3 SV=1
NaN	15497000	NaN	NaN	NaN	NaN	NaN	38174000	30057000	33475000	31351000	45859000	NaN	NaN	NaN	NaN	NaN	NaN	NaN	NaN	4	4	7.5	68.388	0.0014577	2.6827	6	O07631	O07631	GTP-binding protein TypA/BipA homolog	typA	sp|O07631|BIPA_BACSU 50S ribosomal subunit assembly factor BipA OS=Bacillus subtilis (strain 168) OX=224308 GN=bipA PE=2 SV=1
5704000	2595700	NaN	NaN	NaN	NaN	NaN	NaN	NaN	NaN	3583300	10779000	NaN	NaN	NaN	NaN	NaN	NaN	NaN	NaN	5	5	62.3	8.2487	0	19.256	11	O07633	O07633	Uncharacterized protein YlaI	ylaI	sp|O07633|YLAI_BACSU Uncharacterized protein YlaI OS=Bacillus subtilis (strain 168) OX=224308 GN=ylaI PE=4 SV=1
149540000	145700000	151820000	117250000	130250000	112450000	76470000	86502000	93365000	102860000	120670000	93902000	130280000	134330000	151970000	134040000	152820000	145470000	161950000	186400000	8	8	49.3	23.384	0	191.06	151	O07634	O07634	Uncharacterized lipoprotein YlaJ	ylaJ	sp|O07634|YLAJ_BACSU Probable spore germination lipoprotein YlaJ OS=Bacillus subtilis (strain 168) OX=224308 GN=ylaJ PE=3 SV=1
10453000	11394000	15840000	15106000	17874000	17620000	10810000	13490000	15531000	17458000	10109000	7576700	10890000	8100100	13392000	12684000	13457000	13921000	11777000	12788000	13	13	37.8	49.33	0	36.357	75	O07635	O07635	Uncharacterized protein YlaK	ylaK	sp|O07635|YLAK_BACSU Uncharacterized protein YlaK OS=Bacillus subtilis (strain 168) OX=224308 GN=ylaK PE=3 SV=1
8616400	10200000	12204000	12028000	8550900	10293000	18511000	16563000	6939100	7978700	3380100	4575100	3357200	4285800	NaN	NaN	3433400	4257400	8517900	8721700	6	6	61.3	10.742	0	23.324	31	O07638	O07638	UPF0358 protein YlaN	ylaN	sp|O07638|YLAN_BACSU UPF0358 protein YlaN OS=Bacillus subtilis (strain 168) OX=224308 GN=ylaN PE=1 SV=1
3003300	3137800	3423900	NaN	3613900	4270600	5061000	3243700	2807300	3108000	3022400	NaN	NaN	NaN	NaN	2659400	NaN	NaN	NaN	NaN	3	3	13.8	33.616	0	7.4599	7	O07906	O07906	Uncharacterized HTH-type transcriptional regulator YraN	yraN	sp|O07906|YRAN_BACSU Uncharacterized HTH-type transcriptional regulator YraN OS=Bacillus subtilis (strain 168) OX=224308 GN=yraN PE=3 SV=1
10227000	8836800	9737700	9651600	7859800	6820900	3415400	5045100	5682600	5757400	8886000	10909000	6147600	5111000	7296000	6361600	6005900	6852000	4254800	4885700	4	4	54.6	12.839	0	28.241	42	O07909	O07909	Uncharacterized protein YraI	yraI	sp|O07909|YRAI_BACSU Uncharacterized protein YraI OS=Bacillus subtilis (strain 168) OX=224308 GN=yraI PE=3 SV=2
31349000	28074000	23066000	21742000	22660000	23779000	6717800	8885700	13355000	15026000	32322000	26539000	16642000	12191000	20699000	20373000	20881000	19128000	34067000	25299000	6	6	90.1	9.2054	0	47.477	63	O07919	O07919	Spore coat protein F-like protein YraG	yraG	sp|O07919|YRAG_BACSU Spore coat protein F-like protein YraG OS=Bacillus subtilis (strain 168) OX=224308 GN=yraG PE=3 SV=1
2488000	2133900	9397700	4053900	4933100	3790800	28223000	20731000	8828200	12106000	1646900	NaN	3891200	3182600	1526600	2220200	1658100	NaN	1202000	1667500	8	8	40.8	31.496	0	45.878	30	O07921	O07921	Chitosanase	csn	sp|O07921|CHIS_BACSU Chitosanase OS=Bacillus subtilis (strain 168) OX=224308 GN=csn PE=1 SV=1
NaN	NaN	NaN	NaN	NaN	NaN	NaN	NaN	NaN	NaN	NaN	4601900	NaN	NaN	NaN	NaN	NaN	NaN	NaN	NaN	2	2	28	12.876	0	23.277	2	O07934	O07934	Uncharacterized protein YraJ	yraJ	sp|O07934|YRAJ_BACSU Uncharacterized protein YraJ OS=Bacillus subtilis (strain 168) OX=224308 GN=yraJ PE=3 SV=2
28804000	26704000	26107000	23868000	31543000	28071000	24629000	22049000	28980000	22276000	32262000	34200000	33175000	31913000	35646000	33381000	27812000	24445000	30361000	32906000	8	8	59.8	19.488	0	63.096	82	O07939	O07939	Uncharacterized protein YisT	yisT	sp|O07939|YIST_BACSU Uncharacterized protein YisT OS=Bacillus subtilis (strain 168) OX=224308 GN=yisT PE=3 SV=1
NaN	NaN	NaN	2006400	NaN	2585900	2922500	2268400	7455500	5153200	2471800	2583700	NaN	3825000	NaN	NaN	3049900	2530300	NaN	NaN	7	7	8.5	119.47	0	7.5761	7	O08394	O08394	Probable bifunctional P-450/NADPH-P450 reductase 1;Cytochrome P450 102;NADPH--cytochrome P450 reductase	cypD	sp|O08394|CYPD_BACSU Bifunctional cytochrome P450/NADPH--P450 reductase 1 OS=Bacillus subtilis (strain 168) OX=224308 GN=cypD PE=1 SV=1
NaN	NaN	3091900	NaN	3953300	NaN	NaN	NaN	2715900	3367000	NaN	NaN	NaN	NaN	NaN	NaN	NaN	NaN	NaN	NaN	3	3	9	47.384	0	9.989	5	O08469	O08469	Cytochrome P450	cypA	sp|O08469|CPXY_BACSU Cytochrome P450 OS=Bacillus subtilis (strain 168) OX=224308 GN=cypA PE=3 SV=1
17436000	16030000	22669000	19864000	20313000	20332000	17183000	20054000	12139000	13315000	22624000	16326000	11911000	10892000	12754000	11028000	11262000	9400800	10513000	10655000	8	8	20.6	53.552	0	80.883	57	O30509	O30509	Aspartyl/glutamyl-tRNA(Asn/Gln) amidotransferase subunit B	gatB	sp|O30509|GATB_BACSU Aspartyl/glutamyl-tRNA(Asn/Gln) amidotransferase subunit B OS=Bacillus subtilis (strain 168) OX=224308 GN=gatB PE=1 SV=2
3698600	5456100	2613300	2969100	3408500	3614400	2107000	4038500	4845500	3375200	11256000	7435800	6352500	7152400	7503000	5546200	5515800	6214500	11554000	6798400	5	5	15.6	36.068	0	14.55	34	O31404	O31404	Acetoin:2,6-dichlorophenolindophenol oxidoreductase subunit alpha	acoA	sp|O31404|ACOA_BACSU Acetoin:2,6-dichlorophenolindophenol oxidoreductase subunit alpha OS=Bacillus subtilis (strain 168) OX=224308 GN=acoA PE=2 SV=2
6821800	5228300	6390000	6690500	6849200	6123300	NaN	3046800	4526400	4206300	6723700	5271600	6924400	NaN	7854700	7485800	7558300	7118700	7336600	6523900	3	3	62.3	7.5526	0	7.4689	18	O31417	O31417	Uncharacterized HTH-type transcriptional regulator YazB	yazB	sp|O31417|YAZB_BACSU Uncharacterized HTH-type transcriptional regulator YazB OS=Bacillus subtilis (strain 168) OX=224308 GN=yazB PE=4 SV=1
NaN	NaN	2594200	1210600	2143400	2171900	4542700	4411700	1907400	1836600	NaN	NaN	NaN	1344900	NaN	NaN	2631800	NaN	NaN	NaN	5	5	11.1	56.292	0	5.0621	15	O31425	O31425	Sporulation-killing factor biosynthesis protein SkfC	skfC	sp|O31425|SKFC_BACSU Sporulation-killing factor biosynthesis protein SkfC OS=Bacillus subtilis (strain 168) OX=224308 GN=skfC PE=1 SV=2
1296900	1251100	1191100	1408300	1796600	1894200	1662000	1599800	1921400	1462400	NaN	1432200	1071000	NaN	NaN	1082700	1268000	1090600	1368300	1620000	3	3	15.8	18.51	0.0014184	2.0701	14	O31429	O31429	Uncharacterized protein SkfG	skfG	sp|O31429|SKFG_BACSU Uncharacterized protein SkfG OS=Bacillus subtilis (strain 168) OX=224308 GN=skfG PE=1 SV=2
NaN	NaN	NaN	NaN	NaN	11102000	NaN	NaN	NaN	NaN	NaN	NaN	NaN	NaN	NaN	NaN	NaN	NaN	NaN	NaN	3	3	23.4	16.23	0	5.7131	12	O31430	O31430	Thioredoxin-like protein SkfH	skfH	sp|O31430|SKFH_BACSU Thioredoxin-like protein SkfH OS=Bacillus subtilis (strain 168) OX=224308 GN=skfH PE=1 SV=2
NaN	NaN	3089500	3696300	3118800	3941700	3313400	3929100	3491700	3922000	NaN	NaN	3465200	NaN	NaN	NaN	4481000	4023300	3282800	3306200	4	4	14.2	37.065	0	6.645	7	O31431	O31431	Uncharacterized protein YbdG	ybdG	sp|O31431|YBDG_BACSU Uncharacterized protein YbdG OS=Bacillus subtilis (strain 168) OX=224308 GN=ybdG PE=4 SV=2
NaN	NaN	NaN	NaN	NaN	NaN	NaN	NaN	NaN	NaN	NaN	NaN	NaN	NaN	NaN	NaN	NaN	NaN	1132100	NaN	2	2	6.5	48.109	0	6.6451	1	O31440	O31440	Fatty-acid peroxygenase	cypC	sp|O31440|CYPC_BACSU Fatty-acid peroxygenase OS=Bacillus subtilis (strain 168) OX=224308 GN=cypC PE=1 SV=1
7093400	5703500	4508500	3676900	3007200	3293300	NaN	1115000	1978400	1764900	NaN	4861300	3061000	3783600	3290800	3311000	2746600	2119900	3715000	3510000	4	4	46.5	9.8623	0	20.428	21	O31441	O31441	Uncharacterized protein YbyB	ybyB	sp|O31441|YBYB_BACSU Uncharacterized protein YbyB OS=Bacillus subtilis (strain 168) OX=224308 GN=ybyB PE=3 SV=1
28076000	25848000	32937000	30698000	22804000	21559000	41435000	36476000	20433000	20282000	13778000	17542000	32351000	32260000	15916000	18165000	15076000	15869000	19889000	19975000	4	4	41.7	14.452	0	120.46	60	O31451	O31451	Uncharacterized protein YbfJ	ybfJ	sp|O31451|YBFJ_BACSU Uncharacterized protein YbfJ OS=Bacillus subtilis (strain 168) OX=224308 GN=ybfJ PE=4 SV=1
NaN	NaN	5625400	6920700	5380700	6176400	10953000	18994000	7155400	15573000	4800800	NaN	NaN	NaN	NaN	NaN	NaN	NaN	NaN	NaN	8	8	25.8	51.788	0	36.866	19	O31455	O31455	Putative hydrolase YbfO	ybfO	sp|O31455|YBFO_BACSU Putative hydrolase YbfO OS=Bacillus subtilis (strain 168) OX=224308 GN=ybfO PE=3 SV=1
7162000	5671400	4948500	5664500	7770700	7075000	14422000	17004000	5857300	6320100	4466100	5340700	4310600	4234800	3106000	2354400	3628600	3667900	2862000	2932000	4	4	12.2	36.967	0	6.7619	46	O31475	O31475	Ferredoxin--NADP reductase 1	ycgT	sp|O31475|FENR1_BACSU Ferredoxin--NADP reductase 1 OS=Bacillus subtilis (strain 168) OX=224308 GN=ycgT PE=1 SV=1
1323200	NaN	1061700	NaN	NaN	NaN	1399400	1556400	NaN	NaN	1362400	2766900	1257900	NaN	1155300	NaN	NaN	NaN	NaN	NaN	3	3	4.7	81.409	0	3.5386	4	O31489	O31489	Uncharacterized protein YdcI	ydcI	sp|O31489|YDCI_BACSU Uncharacterized protein YdcI OS=Bacillus subtilis (strain 168) OX=224308 GN=ydcI PE=4 SV=2
NaN	NaN	NaN	NaN	NaN	NaN	NaN	NaN	NaN	NaN	NaN	NaN	NaN	49739000	NaN	NaN	NaN	NaN	NaN	NaN	3	3	4	74.875	0	3.6659	7	O31498	O31498	DNA ligase	ligA	sp|O31498|DNLJ_BACSU DNA ligase OS=Bacillus subtilis (strain 168) OX=224308 GN=ligA PE=3 SV=1
NaN	NaN	NaN	NaN	NaN	NaN	3671500	4965600	NaN	NaN	NaN	NaN	4149600	5413600	NaN	NaN	NaN	NaN	NaN	NaN	3	3	3	113.5	0	32.329	12	O31501	O31501	Swarming motility protein SwrC	swrC	sp|O31501|SWRC_BACSU Swarming motility protein SwrC OS=Bacillus subtilis (strain 168) OX=224308 GN=swrC PE=1 SV=2
33410000	32591000	32463000	32984000	52075000	48616000	46078000	46000000	45833000	55881000	43570000	45395000	46144000	49872000	48544000	47830000	54153000	54710000	47829000	50511000	12	12	47.9	33.337	0	79.186	164	O31502	O31502	Diacylglycerol kinase	dagK	sp|O31502|DAGK_BACSU Diacylglycerol kinase OS=Bacillus subtilis (strain 168) OX=224308 GN=dagK PE=1 SV=1
12830000	11094000	11056000	13511000	11404000	11397000	16289000	18168000	7574800	6853500	15271000	18129000	26219000	23418000	25379000	22507000	16344000	15720000	10819000	9943700	13	13	34.2	48.331	0	71.929	61	O31518	O31518	Putative ABC transporter substrate-binding protein YesO	yesO	sp|O31518|YESO_BACSU Putative ABC transporter substrate-binding protein YesO OS=Bacillus subtilis (strain 168) OX=224308 GN=yesO PE=1 SV=2
NaN	3177800	3373900	NaN	NaN	2348100	2580800	3384800	NaN	NaN	NaN	3005900	3823300	3102600	NaN	2880000	NaN	NaN	3529700	NaN	4	4	17.4	38.676	0	16.015	10	O31521	O31521	Unsaturated rhamnogalacturonyl hydrolase YesR	yesR	sp|O31521|URHG1_BACSU Unsaturated rhamnogalacturonyl hydrolase YesR OS=Bacillus subtilis (strain 168) OX=224308 GN=yesR PE=1 SV=1
1841200	2284500	2516500	2041300	2195800	2066700	1413600	1598200	1934900	2092200	1817300	1727200	2111300	1778500	2124500	2220700	1430500	1516200	2241400	2133600	3	3	15.9	25.944	0	5.1833	20	O31523	O31523	Rhamnogalacturonan acetylesterase RhgT	rhgT	sp|O31523|RHGT1_BACSU Rhamnogalacturonan acetylesterase RhgT OS=Bacillus subtilis (strain 168) OX=224308 GN=rhgT PE=1 SV=1
NaN	NaN	NaN	NaN	NaN	NaN	NaN	NaN	NaN	NaN	NaN	NaN	NaN	NaN	6725100	NaN	7241500	9798700	9416700	NaN	4	4	28.6	25.202	0	6.7547	20	O31524	O31524	Uncharacterized protein YesU	yesU	sp|O31524|YESU_BACSU Uncharacterized protein YesU OS=Bacillus subtilis (strain 168) OX=224308 GN=yesU PE=1 SV=1
27307000	23201000	30156000	30318000	15993000	18086000	41247000	44429000	33227000	35742000	26033000	20284000	25489000	26446000	13368000	15200000	22798000	23757000	29681000	32753000	11	11	39	26.309	0	79.019	115	O31533	O31533	UPF0702 transmembrane protein YetF	yetF	sp|O31533|YETF_BACSU UPF0702 transmembrane protein YetF OS=Bacillus subtilis (strain 168) OX=224308 GN=yetF PE=1 SV=1
42305000	36365000	36735000	35120000	43264000	40991000	46255000	40609000	47121000	35050000	49355000	60799000	37639000	42639000	49652000	43594000	38502000	34593000	32198000	32892000	8	8	63.9	12.573	0	96.742	81	O31534	O31534	Heme-degrading monooxygenase HmoA	hmoA	sp|O31534|HMOA_BACSU Heme-degrading monooxygenase HmoA OS=Bacillus subtilis (strain 168) OX=224308 GN=hmoA PE=1 SV=2
NaN	NaN	NaN	NaN	NaN	NaN	NaN	NaN	NaN	NaN	NaN	NaN	NaN	NaN	NaN	NaN	NaN	NaN	5866100	NaN	2	2	20.8	13.633	0.0014524	2.5889	2	O31535	O31535	Uncharacterized protein YetH	yetH	sp|O31535|YETH_BACSU Uncharacterized protein YetH OS=Bacillus subtilis (strain 168) OX=224308 GN=yetH PE=4 SV=1
10037000	9259300	13277000	11742000	12687000	15779000	3913900	4528700	11797000	11349000	5778600	5789600	2627200	4950100	NaN	NaN	6697600	4295800	6905000	5210500	8	8	34.4	37.128	0	22.567	51	O31542	O31542	Uncharacterized protein YfnD	yfnD	sp|O31542|YFND_BACSU Uncharacterized protein YfnD OS=Bacillus subtilis (strain 168) OX=224308 GN=yfnD PE=4 SV=1
5129700	5935600	10405000	5991100	7612400	6652400	14092000	14239000	5534200	5898500	4360400	3452800	6758200	4841600	4191100	3965900	3643500	3719000	3923000	3767700	5	5	18.2	36.99	0	19.707	29	O31546	O31546	Probable tRNA-dihydrouridine synthase 2	dus2	sp|O31546|DUS2_BACSU Probable tRNA-dihydrouridine synthase 2 OS=Bacillus subtilis (strain 168) OX=224308 GN=dus2 PE=3 SV=1
5336900	4619100	1808100	1726900	NaN	NaN	2117000	4081700	2325400	NaN	9558100	6428900	4511600	4734400	9772600	11700000	11543000	12813000	10460000	5617100	5	5	17.1	42.885	0	31.456	43	O31550	O31550	Dihydrolipoyllysine-residue acetyltransferase component of acetoin cleaving system	acoC	sp|O31550|ACOC_BACSU Dihydrolipoyllysine-residue acetyltransferase component of acetoin cleaving system OS=Bacillus subtilis (strain 168) OX=224308 GN=acoC PE=3 SV=1
58573000	54539000	90366000	103250000	96615000	77257000	57738000	51713000	71460000	70668000	43681000	49670000	47898000	45446000	96243000	88726000	68415000	68031000	58863000	68658000	8	8	91.5	6.8686	0	55.221	128	O31552	O31552	Small, acid-soluble spore protein H	sspH	sp|O31552|SSPH_BACSU Small, acid-soluble spore protein H OS=Bacillus subtilis (strain 168) OX=224308 GN=sspH PE=1 SV=1
NaN	NaN	1720000	NaN	NaN	NaN	1069000	922750	NaN	1014400	NaN	NaN	NaN	NaN	NaN	NaN	NaN	NaN	NaN	NaN	2	2	16.2	21.685	0	4.9586	4	O31555	O31555	Uncharacterized lipoprotein YfjD	yfjD	sp|O31555|YFJD_BACSU Uncharacterized lipoprotein YfjD OS=Bacillus subtilis (strain 168) OX=224308 GN=yfjD PE=3 SV=1
2179600	2173400	2310200	2243900	NaN	2431900	NaN	NaN	NaN	2706200	1877300	2032200	2044100	1848500	1994100	NaN	2005800	NaN	NaN	1976800	3	3	14.6	20.666	0	7.1136	11	O31562	O31562	Putative metal-dependent hydrolase YfiT	yfiT	sp|O31562|YFIT_BACSU Putative metal-dependent hydrolase YfiT OS=Bacillus subtilis (strain 168) OX=224308 GN=yfiT PE=1 SV=1
207970000	197430000	177670000	153560000	157650000	157710000	146740000	174200000	154700000	143410000	229460000	185390000	188630000	167930000	207910000	207680000	192290000	183010000	211500000	167050000	18	18	59.7	36.304	0	323.31	363	O31567	O31567	Probable siderophore-binding lipoprotein YfiY	yfiY	sp|O31567|YFIY_BACSU Probable siderophore-binding lipoprotein YfiY OS=Bacillus subtilis (strain 168) OX=224308 GN=yfiY PE=1 SV=1
230970000	221340000	255090000	235090000	234110000	262970000	171390000	211230000	197480000	212540000	259570000	216110000	207830000	199530000	238080000	232810000	215290000	201600000	252210000	193460000	15	15	74.7	22.454	0	274.32	291	O31571	O31571	Putative NAD(P)H nitroreductase YfhC	yfhC	sp|O31571|YFHC_BACSU Putative NAD(P)H nitroreductase YfhC OS=Bacillus subtilis (strain 168) OX=224308 GN=yfhC PE=3 SV=1
509140000	369570000	685210000	481130000	472330000	455270000	248380000	176360000	536200000	317360000	638200000	778320000	1142100000	1098500000	880450000	766610000	800580000	703830000	1142100000	1041700000	7	7	57.1	7.322	0	290.75	239	O31572	O31572	Uncharacterized protein YfhD	yfhD	sp|O31572|YFHD_BACSU Uncharacterized protein YfhD OS=Bacillus subtilis (strain 168) OX=224308 GN=yfhD PE=4 SV=1
475090000	419590000	731790000	727320000	520650000	508990000	273280000	262650000	791120000	499190000	669270000	816850000	1115100000	1289700000	1042600000	1097100000	950700000	1004400000	1308300000	1173500000	6	6	58.3	4.277	0	177.01	246	O31573	O31573	Uncharacterized protein YfhE	yfhE	sp|O31573|YFHE_BACSU Uncharacterized protein YfhE OS=Bacillus subtilis (strain 168) OX=224308 GN=yfhE PE=4 SV=1
158710000	167420000	195940000	191740000	165330000	155570000	426500000	429670000	127200000	154240000	100260000	94514000	259580000	213330000	92298000	81208000	49779000	52645000	73230000	69315000	18	18	74.1	32.758	0	270.95	211	O31581	O31581	AB hydrolase superfamily protein YfhM	yfhM	sp|O31581|YFHM_BACSU AB hydrolase superfamily protein YfhM OS=Bacillus subtilis (strain 168) OX=224308 GN=yfhM PE=3 SV=1
364590000	429410000	406550000	442170000	346080000	304760000	176730000	157890000	294660000	344810000	281250000	260230000	215280000	212080000	263360000	268000000	216780000	220450000	408730000	388410000	6	6	78.4	8.7967	0	105.88	143	O31585	O31585	Uncharacterized protein YfhS	yfhS	sp|O31585|YFHS_BACSU Uncharacterized protein YfhS OS=Bacillus subtilis (strain 168) OX=224308 GN=yfhS PE=2 SV=1
29289000	34727000	16800000	16636000	33941000	33604000	20174000	18116000	23835000	16497000	15764000	22140000	15269000	13456000	17395000	20566000	27008000	29289000	35619000	35945000	4	4	52.2	7.7286	0	20.601	32	O31586	O31586	Uncharacterized protein YgzA	ygzA	sp|O31586|YGZA_BACSU Uncharacterized protein YgzA OS=Bacillus subtilis (strain 168) OX=224308 GN=ygzA PE=4 SV=2
4777200	3773200	4411000	4004200	5489700	5396400	3775900	3184400	2600100	3374200	3512100	3134700	6529800	6065600	6327600	7731500	4937200	5147100	3760800	4563000	3	3	18.4	23.456	0	8.5189	36	O31588	O31588	Uncharacterized protein YhzB	yhzB	sp|O31588|YHZB_BACSU Uncharacterized protein YhzB OS=Bacillus subtilis (strain 168) OX=224308 GN=yhzB PE=4 SV=1
222100000	160720000	189050000	177900000	188850000	181500000	213160000	218920000	230930000	218030000	334070000	411650000	402470000	363900000	372640000	362810000	507250000	514100000	342030000	306470000	14	14	57.9	35.832	0	323.31	311	O31589	O31589	Uncharacterized protein YhbB	yhbB	sp|O31589|YHBB_BACSU Uncharacterized protein YhbB OS=Bacillus subtilis (strain 168) OX=224308 GN=yhbB PE=4 SV=3
3655400	2863900	4810900	4030400	2804000	2775800	2768600	4231800	3082400	2973400	4224900	1622100	NaN	NaN	NaN	2156600	1136800	1163500	NaN	NaN	4	4	46.9	18.577	0	23.027	32	O31590	O31590	Putative tRNA (cytidine(34)-2-O)-methyltransferase	cspR	sp|O31590|TRML_BACSU Putative tRNA (cytidine(34)-2-O)-methyltransferase OS=Bacillus subtilis (strain 168) OX=224308 GN=cspR PE=3 SV=2
66603000	53479000	33387000	32596000	52944000	55047000	54829000	52905000	80179000	77479000	66896000	77790000	90010000	96845000	75169000	75446000	102400000	108120000	83031000	86257000	8	8	31.7	23.622	0	27.055	124	O31593	O31593	Putative efflux system component YhbJ	yhbJ	sp|O31593|YHBJ_BACSU Putative efflux system component YhbJ OS=Bacillus subtilis (strain 168) OX=224308 GN=yhbJ PE=3 SV=1
109490000	108940000	127550000	134580000	140140000	139080000	57709000	62968000	123870000	158800000	107920000	72884000	73759000	65767000	91222000	93431000	118800000	109900000	73832000	64424000	18	18	63.6	29.993	0	123.18	219	O31596	O31596	Uncharacterized protein YjaZ	yjaZ	sp|O31596|YJAZ_BACSU Uncharacterized protein YjaZ OS=Bacillus subtilis (strain 168) OX=224308 GN=yjaZ PE=4 SV=1
445590000	421890000	482750000	458420000	610590000	592800000	323870000	341390000	583870000	547050000	470210000	449470000	428060000	399350000	450720000	443880000	572930000	549740000	481600000	458090000	39	39	57.9	77.072	0	323.31	597	O31605	O31605	Oligoendopeptidase F homolog	yjbG	sp|O31605|PEPF_BACSU Oligoendopeptidase F homolog OS=Bacillus subtilis (strain 168) OX=224308 GN=yjbG PE=3 SV=2
NaN	NaN	NaN	NaN	NaN	NaN	NaN	NaN	2437400	NaN	NaN	NaN	NaN	NaN	NaN	NaN	NaN	NaN	NaN	NaN	2	2	12.8	24.704	0.0014306	2.2216	6	O31611	O31611	GTP pyrophosphokinase YjbM	yjbM	sp|O31611|YJBM_BACSU GTP pyrophosphokinase YjbM OS=Bacillus subtilis (strain 168) OX=224308 GN=yjbM PE=1 SV=1
3690100	3623700	4670000	4358800	4844100	5230400	5835200	6330900	3688100	5147600	2983600	2933200	3243400	3259300	2323200	NaN	3202100	4298800	4848500	5430500	7	7	19.9	30.012	0	11.086	37	O31612	O31612	NAD kinase 1	ppnKA	sp|O31612|NADK1_BACSU NAD kinase 1 OS=Bacillus subtilis (strain 168) OX=224308 GN=ppnKA PE=1 SV=1
2049300	2406000	NaN	2675800	1989100	2365200	2883400	2842400	2260100	2418000	2130900	2266600	NaN	1617900	NaN	1913400	NaN	1479600	2444800	NaN	3	3	14.8	27.463	0	5.9294	14	O31614	O31614	Bis(5-nucleosyl)-tetraphosphatase PrpE [asymmetrical]	prpE	sp|O31614|PRPE_BACSU Bis(5-nucleosyl)-tetraphosphatase PrpE [asymmetrical] OS=Bacillus subtilis (strain 168) OX=224308 GN=prpE PE=1 SV=1
12853000	14644000	35207000	42944000	39761000	33471000	18305000	21209000	84330000	66050000	14805000	14516000	14555000	13405000	20483000	21131000	16409000	18259000	25048000	17216000	11	11	64.3	25.593	0	168.24	84	O31622	O31622	Spore coat protein O	cotO	sp|O31622|COTO_BACSU Spore coat protein O OS=Bacillus subtilis (strain 168) OX=224308 GN=cotO PE=4 SV=1
1712600000	1468600000	2104700000	1874300000	1488300000	1307500000	1156700000	1105900000	1641900000	1671500000	1338200000	1571500000	1350100000	1263800000	1910800000	1844500000	1268700000	1079400000	1843000000	1855300000	11	11	72.6	9.5949	0	323.31	396	O31625	O31625	Sporulation-specific transcription factor SpoVIF	spoVIF	sp|O31625|SPVIF_BACSU Sporulation-specific transcription factor SpoVIF OS=Bacillus subtilis (strain 168) OX=224308 GN=spoVIF PE=4 SV=2
15640000	18139000	8377500	10884000	12249000	11135000	27676000	30974000	10996000	13625000	24232000	28732000	30750000	27906000	21100000	21891000	19542000	13196000	18289000	16392000	7	7	50.9	19.661	0	46.051	59	O31629	O31629	Putative phosphoesterase YjcG	yjcG	sp|O31629|YJCG_BACSU Putative phosphoesterase YjcG OS=Bacillus subtilis (strain 168) OX=224308 GN=yjcG PE=1 SV=1
26400000	18584000	31250000	35766000	28531000	33784000	32636000	37984000	25006000	27467000	25303000	25441000	24241000	24315000	24990000	28907000	20616000	18934000	19521000	17148000	7	7	36.2	27.916	0	44.053	81	O31630	O31630	Uncharacterized protein YjcH	yjcH	sp|O31630|YJCH_BACSU Uncharacterized protein YjcH OS=Bacillus subtilis (strain 168) OX=224308 GN=yjcH PE=4 SV=1
1745100	2256000	2940900	3090500	6161700	7205600	3608800	5154800	2509900	4850900	1756700	1499200	936950	1000400	NaN	NaN	NaN	1122900	1779700	1157500	4	4	24.9	20.925	0	13.611	25	O31633	O31633	Putative ribosomal-protein-alanine acetyltransferase	yjcK	sp|O31633|YJCK_BACSU Putative [ribosomal protein S5]-alanine N-acetyltransferase OS=Bacillus subtilis (strain 168) OX=224308 GN=yjcK PE=3 SV=1
25340000	24866000	28850000	26811000	25608000	22769000	130690000	140540000	51753000	34527000	36444000	43715000	92647000	92576000	26665000	25926000	36392000	38025000	26886000	26473000	7	7	20.8	46.575	0	50.956	95	O31635	O31635	Uncharacterized protein YjcM	yjcM	sp|O31635|YJCM_BACSU Uncharacterized protein YjcM OS=Bacillus subtilis (strain 168) OX=224308 GN=yjcM PE=3 SV=1
14977000	11765000	14857000	12775000	11820000	15078000	32632000	34990000	17178000	14161000	26016000	17661000	25402000	23212000	15223000	14286000	6112100	7237300	7092300	6538600	7	7	56.6	11.947	0	106.9	61	O31636	O31636	Uncharacterized protein YjcN	yjcN	sp|O31636|YJCN_BACSU Uncharacterized protein YjcN OS=Bacillus subtilis (strain 168) OX=224308 GN=yjcN PE=3 SV=1
1726500	1685100	2159500	1555300	NaN	2075500	13553000	13551000	1323000	1528600	1911200	2041700	3879200	4026000	NaN	NaN	NaN	NaN	NaN	NaN	5	5	32.3	20.086	0	7.5588	15	O31638	O31638	Uncharacterized protein YjcP	yjcP	sp|O31638|YJCP_BACSU Uncharacterized protein YjcP OS=Bacillus subtilis (strain 168) OX=224308 GN=yjcP PE=4 SV=1
NaN	2799500	3695000	NaN	NaN	NaN	NaN	NaN	2568900	3175700	2180800	NaN	NaN	NaN	NaN	NaN	NaN	NaN	NaN	NaN	2	2	31.9	11.026	0	41.491	9	O31639	O31639	Uncharacterized protein YjcQ	yjcQ	sp|O31639|YJCQ_BACSU Uncharacterized protein YjcQ OS=Bacillus subtilis (strain 168) OX=224308 GN=yjcQ PE=1 SV=1
14209000000	10972000000	14951000000	13515000000	13243000000	12561000000	13237000000	11409000000	11947000000	12757000000	11870000000	16992000000	11781000000	10149000000	13726000000	13736000000	13449000000	13019000000	10108000000	10335000000	10	10	61.8	15.201	0	323.31	467	O31649	O31649	Uncharacterized protein YjdH	yjdH	sp|O31649|YJDH_BACSU Uncharacterized protein YjdH OS=Bacillus subtilis (strain 168) OX=224308 GN=yjdH PE=4 SV=2
4178800	2972100	NaN	NaN	NaN	NaN	5959600	8912700	NaN	NaN	NaN	NaN	9899100	7813100	NaN	NaN	NaN	NaN	NaN	NaN	3	3	9.7	32.865	0	3.8682	12	O31657	O31657	Protease HtpX homolog	htpX	sp|O31657|HTPX_BACSU Protease HtpX homolog OS=Bacillus subtilis (strain 168) OX=224308 GN=htpX PE=3 SV=1
1777600000	1842300000	1679400000	1708900000	1145700000	1225400000	738500000	599420000	1130700000	1468600000	2634900000	3358100000	2483700000	2926700000	2114400000	2223400000	2013500000	2013700000	2727200000	3354800000	5	5	53.4	6.9279	0	323.31	182	O31659	O31659	Uncharacterized protein YkzE	ykzE	sp|O31659|YKZE_BACSU Uncharacterized protein YkzE OS=Bacillus subtilis (strain 168) OX=224308 GN=ykzE PE=4 SV=1
15984000	11624000	15701000	9264000	17576000	8638400	36594000	52777000	15484000	7608900	14258000	14824000	21049000	10734000	14727000	10727000	12886000	8453000	17044000	11812000	9	9	12.2	85.512	0	16.297	29	O31661	O31661	Sporulation kinase E	kinE	sp|O31661|KINE_BACSU Sporulation kinase E OS=Bacillus subtilis (strain 168) OX=224308 GN=kinE PE=1 SV=1
NaN	NaN	1568700	NaN	1716000	2164900	6648300	7652000	1482900	1509800	NaN	NaN	NaN	NaN	NaN	NaN	NaN	NaN	NaN	NaN	6	6	14.8	56.704	0	21.758	10	O31671	O31671	Sporulation kinase D	kinD	sp|O31671|KIND_BACSU Sporulation kinase D OS=Bacillus subtilis (strain 168) OX=224308 GN=kinD PE=1 SV=1
NaN	NaN	NaN	NaN	NaN	NaN	5171400	3671200	NaN	NaN	NaN	NaN	NaN	NaN	NaN	NaN	NaN	NaN	NaN	NaN	3	3	26.2	16.567	0	14.151	2	O31672	O31672	HTH-type transcriptional regulator MhqR	mhqR	sp|O31672|MHQR_BACSU HTH-type transcriptional regulator MhqR OS=Bacillus subtilis (strain 168) OX=224308 GN=mhqR PE=2 SV=1
9094700	7384700	9236400	NaN	NaN	12507000	10449000	10818000	12664000	10050000	10069000	NaN	10059000	10958000	8990200	8535500	9746800	NaN	NaN	NaN	3	2	4.7	77.905	0	6.1171	23	O31673	O31673	ATP-dependent Clp protease ATP-binding subunit ClpE	clpE	sp|O31673|CLPE_BACSU ATP-dependent Clp protease ATP-binding subunit ClpE OS=Bacillus subtilis (strain 168) OX=224308 GN=clpE PE=1 SV=1
NaN	NaN	NaN	NaN	NaN	NaN	NaN	NaN	NaN	NaN	NaN	NaN	NaN	429630000	NaN	NaN	417940000	406700000	NaN	792590000	2	2	15.3	13.57	0.0027894	1.6399	22	O31679	O31679	Uncharacterized HTH-type transcriptional regulator YkvN	ykvN	sp|O31679|YKVN_BACSU Uncharacterized HTH-type transcriptional regulator YkvN OS=Bacillus subtilis (strain 168) OX=224308 GN=ykvN PE=4 SV=1
220630000	202690000	231070000	231780000	258800000	238730000	96555000	99077000	315320000	298350000	188020000	184740000	157940000	156910000	188950000	184190000	265300000	264180000	228840000	225130000	22	22	74.2	46.295	0	323.31	371	O31681	O31681	Spore protein YkvP	ykvP	sp|O31681|YKVP_BACSU Spore protein YkvP OS=Bacillus subtilis (strain 168) OX=224308 GN=ykvP PE=2 SV=1
NaN	2680900	5085400	NaN	3814600	NaN	NaN	2228700	2605500	3059400	3925500	3171100	4771800	3738800	NaN	4307200	3731000	4331400	4229300	3747900	3	3	15.5	26.614	0	5.6234	12	O31682	O31682	Putative glycosylase YkvQ	ykvQ	sp|O31682|YKVQ_BACSU Putative glycosylase YkvQ OS=Bacillus subtilis (strain 168) OX=224308 GN=ykvQ PE=3 SV=1
6533100	3702200	NaN	NaN	5340100	5036200	2042100	NaN	NaN	3790200	6750400	7739100	5622000	NaN	NaN	5394300	NaN	NaN	NaN	5024200	2	2	34.4	6.9559	0	5.5029	13	O31684	O31684	Uncharacterized protein YkvS	ykvS	sp|O31684|YKVS_BACSU Uncharacterized protein YkvS OS=Bacillus subtilis (strain 168) OX=224308 GN=ykvS PE=4 SV=2
NaN	NaN	NaN	NaN	NaN	NaN	2462600	2993000	NaN	NaN	NaN	NaN	NaN	NaN	NaN	NaN	NaN	NaN	NaN	NaN	2	2	4.5	49.398	0	3.9338	6	O31686	O31686	Sporulation protein YkvU	ykvU	sp|O31686|YKVU_BACSU Sporulation protein YkvU OS=Bacillus subtilis (strain 168) OX=224308 GN=ykvU PE=1 SV=1
47566000	51499000	44209000	42324000	45659000	44019000	33499000	32327000	23664000	28585000	57686000	31351000	82564000	64587000	88117000	82175000	41483000	43219000	42118000	45959000	9	9	63.6	18.807	0	171.39	137	O31687	O31687	Sporulation thiol-disulfide oxidoreductase A	stoA	sp|O31687|STOA_BACSU Sporulation thiol-disulfide oxidoreductase A OS=Bacillus subtilis (strain 168) OX=224308 GN=stoA PE=1 SV=1
NaN	NaN	NaN	1067400	NaN	1270700	662910	2253400	995140	1269300	NaN	1147200	NaN	NaN	864510	1431100	NaN	1256400	NaN	NaN	3	3	11.6	40.333	0	4.0251	4	O31689	O31689	Putative dipeptidase YkvY	ykvY	sp|O31689|YKVY_BACSU Putative dipeptidase YkvY OS=Bacillus subtilis (strain 168) OX=224308 GN=ykvY PE=3 SV=1
2777700	2838200	3013100	3429200	4845300	3222000	3577300	4250000	4470300	3604300	3422600	3852700	2316000	3021600	3301300	1956900	3920900	2934500	2669800	3599600	4	4	12.1	32.755	0	5.9687	26	O31691	O31691	PtsGHI operon antiterminator	glcT	sp|O31691|GLCT_BACSU PtsGHI operon antiterminator OS=Bacillus subtilis (strain 168) OX=224308 GN=glcT PE=1 SV=3
12998000	14434000	25412000	23008000	29664000	34751000	4012700	5087800	16410000	12591000	25076000	21268000	15124000	8540900	21838000	19697000	24392000	22637000	20790000	20925000	6	6	27.1	37.668	0	66.769	61	O31700	O31700	Sporulation protein cse15	cse15	sp|O31700|CSE15_BACSU Sporulation protein cse15 OS=Bacillus subtilis (strain 168) OX=224308 GN=cse15 PE=2 SV=1
5572300	5852500	4158900	4242000	4684000	4872400	8236800	7606300	4532500	4608800	5157300	9019700	4701500	6096800	4207600	4485400	6367400	4600600	5613000	5812400	5	5	11.4	46.619	0	7.7364	23	O31703	O31703	Molybdopterin molybdenumtransferase	moeA	sp|O31703|MOEA_BACSU Molybdopterin molybdenumtransferase OS=Bacillus subtilis (strain 168) OX=224308 GN=moeA PE=3 SV=1
NaN	NaN	NaN	NaN	NaN	NaN	30928000	NaN	NaN	NaN	NaN	NaN	NaN	NaN	NaN	NaN	NaN	NaN	NaN	NaN	2	2	19	24.175	0	29.011	21	O31709	O31709	Membrane protein YknW	yknW	sp|O31709|YKNW_BACSU Membrane protein YknW OS=Bacillus subtilis (strain 168) OX=224308 GN=yknW PE=1 SV=1
NaN	NaN	NaN	NaN	NaN	NaN	NaN	NaN	NaN	430730	NaN	NaN	NaN	NaN	NaN	NaN	NaN	NaN	NaN	NaN	2	2	4.8	42.124	0.00074294	3.1174	6	O31712	O31712	Uncharacterized ABC transporter permease YknZ	yknZ	sp|O31712|YKNZ_BACSU Uncharacterized ABC transporter permease YknZ OS=Bacillus subtilis (strain 168) OX=224308 GN=yknZ PE=1 SV=1
4126000	NaN	2892600	3636700	3692400	4628000	4351700	3535300	2807400	3804700	4256200	3555500	3939600	2948400	NaN	2983200	2369800	3482600	2618700	2210700	6	6	15.4	61.055	0	42.379	29	O31716	O31716	Uncharacterized ABC transporter ATP-binding protein YkpA	ykpA	sp|O31716|YKPA_BACSU Uncharacterized ABC transporter ATP-binding protein YkpA OS=Bacillus subtilis (strain 168) OX=224308 GN=ykpA PE=3 SV=1
52413000	35936000	31811000	36073000	52926000	51598000	28048000	30854000	47403000	42882000	49648000	47795000	35068000	36992000	45535000	40270000	48815000	46169000	51146000	66764000	6	6	79.7	8.2523	0	128.29	84	O31718	O31718	UPF0356 protein YkzG	ykzG	sp|O31718|YKZG_BACSU UPF0356 protein YkzG OS=Bacillus subtilis (strain 168) OX=224308 GN=ykzG PE=3 SV=1
6372700	5118300	3589800	4559900	2981200	3095600	2258200	NaN	2095700	5137100	NaN	2062000	NaN	NaN	NaN	3391400	NaN	NaN	2869300	3292200	3	3	41.9	7.6246	0	30.897	14	O31719	O31719	Uncharacterized protein YkzI	ykzI	sp|O31719|YKZI_BACSU Uncharacterized protein YkzI OS=Bacillus subtilis (strain 168) OX=224308 GN=ykzI PE=4 SV=1
27579000	30749000	34350000	29042000	32506000	35089000	18003000	19490000	24510000	28438000	34621000	18388000	23026000	20037000	33061000	41794000	18743000	19150000	11630000	10420000	8	8	76.5	8.7581	0	73.08	59	O31725	O31725	Uncharacterized protein YlmC	ylmC	sp|O31725|YLMC_BACSU Probable sporulation protein YlmC OS=Bacillus subtilis (strain 168) OX=224308 GN=ylmC PE=2 SV=1
2891600	NaN	3670300	3379200	3154500	3771100	3390300	3006600	4466600	3267000	NaN	4221100	3287100	NaN	NaN	3067100	NaN	4298400	NaN	4104400	4	4	18	30.944	0	5.0809	10	O31726	O31726	Laccase domain protein YlmD	ylmD	sp|O31726|PURNU_BACSU Purine nucleoside phosphorylase YlmD OS=Bacillus subtilis (strain 168) OX=224308 GN=ylmD PE=3 SV=1
NaN	NaN	NaN	NaN	NaN	NaN	NaN	2212600	NaN	NaN	NaN	NaN	NaN	NaN	NaN	NaN	NaN	NaN	NaN	NaN	2	2	11.3	25.704	0	3.7944	9	O31727	O31727	UPF0001 protein YlmE	ylmE	sp|O31727|PLPHP_BACSU Pyridoxal phosphate homeostasis protein OS=Bacillus subtilis (strain 168) OX=224308 GN=ylmE PE=3 SV=1
2659200	3002800	1836300	1523900	1921200	1833100	2960200	3053500	1191600	1473000	2038600	1448900	1429600	1509600	1137100	1384600	1338700	1525700	2920600	2119400	3	3	25.8	17.386	0	6.3899	16	O31728	O31728	Cell division protein SepF	sepF	sp|O31728|SEPF_BACSU Cell division protein SepF OS=Bacillus subtilis (strain 168) OX=224308 GN=sepF PE=1 SV=3
7625900	6865800	7864200	7641200	4334200	4464400	3986300	1967300	11579000	11734000	5744300	7283400	2532800	NaN	NaN	NaN	8525900	9346200	5967300	6440800	5	5	34.8	17.743	0	47.858	37	O31737	O31737	Uncharacterized protein YlqB	ylqB	sp|O31737|YLQB_BACSU Uncharacterized protein YlqB OS=Bacillus subtilis (strain 168) OX=224308 GN=ylqB PE=1 SV=1
2513400	2467600	2819100	2974100	4216700	5682300	5430600	6743400	3166500	3914500	3647600	2101500	2009000	2867000	2205900	3140500	2436300	3255800	3366200	NaN	6	6	43.1	20.203	0	15.866	20	O31740	O31740	Ribosome maturation factor RimM	rimM	sp|O31740|RIMM_BACSU Ribosome maturation factor RimM OS=Bacillus subtilis (strain 168) OX=224308 GN=rimM PE=3 SV=1
31543000	51847000	24991000	25856000	20643000	19648000	56520000	64406000	26735000	24400000	22425000	30695000	23674000	25087000	10214000	10020000	28432000	27852000	18624000	19496000	9	9	56.5	13.387	0	39.901	79	O31742	O31742	50S ribosomal protein L19	rplS	sp|O31742|RL19_BACSU 50S ribosomal protein L19 OS=Bacillus subtilis (strain 168) OX=224308 GN=rplS PE=1 SV=2
16444000	21446000	29224000	25513000	20826000	22364000	15031000	18191000	19702000	21889000	14565000	12528000	11015000	8930300	13345000	11986000	9890500	9532900	13064000	8823600	9	9	36.5	31.986	0	38.965	79	O31743	O31743	Ribosome biogenesis GTPase A	rbgA	sp|O31743|RBGA_BACSU Ribosome biogenesis GTPase A OS=Bacillus subtilis (strain 168) OX=224308 GN=rbgA PE=1 SV=1
3908500	4175100	3538900	3306000	2827000	3579300	6029600	4244400	5290500	NaN	3824300	4110700	NaN	3900700	NaN	NaN	3226600	NaN	NaN	3351600	3	3	10.4	26.083	0	4.9621	10	O31749	O31749	Uridylate kinase	pyrH	sp|O31749|PYRH_BACSU Uridylate kinase OS=Bacillus subtilis (strain 168) OX=224308 GN=pyrH PE=1 SV=2
8188400	7142000	4588000	5167200	1548800	2868600	22155000	21329000	4716300	3745400	4211400	5847300	20437000	18577000	NaN	NaN	5055500	4995400	2547000	3339100	7	7	15.4	46.743	0	14.573	32	O31754	O31754	Regulator of sigma-W protease RasP	rasP	sp|O31754|RASP_BACSU Regulator of sigma-W protease RasP OS=Bacillus subtilis (strain 168) OX=224308 GN=rasP PE=1 SV=1
8651700	9633900	11238000	10718000	8937100	9345900	9331400	9293800	11317000	8114100	11367000	10207000	5315100	7336000	7107400	5521500	7877200	8744000	7280900	8741300	10	10	20.4	63.304	0	40.143	69	O31755	O31755	Proline--tRNA ligase	proS	sp|O31755|SYP_BACSU Proline--tRNA ligase OS=Bacillus subtilis (strain 168) OX=224308 GN=proS PE=3 SV=1
49203000	46884000	40925000	37820000	37010000	33426000	72144000	74140000	26247000	28517000	27786000	32289000	29028000	24617000	14590000	10891000	17143000	18141000	20137000	14848000	15	15	35.9	61.174	0	188.45	111	O31760	O31760	Ribonuclease J2	rnjB	sp|O31760|RNJ2_BACSU Ribonuclease J2 OS=Bacillus subtilis (strain 168) OX=224308 GN=rnjB PE=1 SV=3
26690000	26721000	26047000	25977000	38120000	38595000	31045000	31114000	38125000	40833000	33777000	29886000	26357000	23172000	27992000	25994000	36927000	35114000	30721000	34003000	15	15	35.2	48.203	0	167.45	157	O31764	O31764	Probable inactive metalloprotease YmfF	ymfF	sp|O31764|YMFF_BACSU Probable inactive metalloprotease YmfF OS=Bacillus subtilis (strain 168) OX=224308 GN=ymfF PE=3 SV=2
63363000	55747000	52896000	49926000	77265000	79185000	58510000	64431000	71592000	69426000	72496000	74463000	54124000	46196000	67415000	64298000	64652000	57691000	53552000	51205000	20	20	49.5	48.948	0	182.78	190	O31766	O31766	Uncharacterized zinc protease YmfH	ymfH	sp|O31766|YMFH_BACSU Uncharacterized zinc protease YmfH OS=Bacillus subtilis (strain 168) OX=224308 GN=ymfH PE=3 SV=2
5598400000	5089600000	4906300000	4749900000	3404700000	3149300000	1542900000	1729300000	3872000000	4212900000	4092800000	2330900000	3204600000	2657400000	5949500000	5703600000	5116000000	5034300000	5309800000	4131200000	16	16	98.8	9.6476	0	323.31	622	O31768	O31768	Uncharacterized protein YmfJ	ymfJ	sp|O31768|YMFJ_BACSU Uncharacterized protein YmfJ OS=Bacillus subtilis (strain 168) OX=224308 GN=ymfJ PE=4 SV=1
18770000	30649000	19776000	22112000	26244000	21494000	20561000	21372000	21920000	17394000	22514000	26268000	24603000	24012000	29888000	25311000	16790000	17839000	18070000	19937000	7	7	28.5	32.435	0	45.857	63	O31771	O31771	Uncharacterized membrane protein YmfM	ymfM	sp|O31771|YMFM_BACSU Uncharacterized membrane protein YmfM OS=Bacillus subtilis (strain 168) OX=224308 GN=ymfM PE=4 SV=3
6744500	5711600	6403800	6358200	6579800	9648400	6067800	5294200	NaN	5402700	9400200	9003500	8773600	6920700	9767600	8273100	8272700	9641300	8688000	9405900	5	5	16.1	43.857	0	17.231	24	O31773	O31773	Putative penicillin-binding protein PbpX	pbpX	sp|O31773|PBPX_BACSU Putative penicillin-binding protein PbpX OS=Bacillus subtilis (strain 168) OX=224308 GN=pbpX PE=2 SV=1
18558000	19281000	23231000	23132000	16233000	19716000	121890000	136020000	16685000	20341000	22894000	31901000	45275000	58228000	22768000	25275000	17814000	17193000	20572000	23890000	18	18	36.3	58.919	0	117.91	121	O31774	O31774	Ribonuclease Y	rny	sp|O31774|RNY_BACSU Ribonuclease Y OS=Bacillus subtilis (strain 168) OX=224308 GN=rny PE=1 SV=1
5928400	5482700	3160900	5493900	7225400	5734200	18706000	16670000	5642300	7857300	8952300	6063300	7537100	7393200	5381500	4658500	6181500	6420000	6114600	4567100	8	8	46.6	29.288	0	50.388	25	O31775	O31775	Uncharacterized protein ymdB	ymdB	sp|O31775|YMDB_BACSU 2,3-cyclic-nucleotide 2-phosphodiesterase OS=Bacillus subtilis (strain 168) OX=224308 GN=ymdB PE=1 SV=2
36441000	35257000	35494000	38040000	47663000	45414000	47746000	50554000	40430000	46428000	29919000	34481000	25328000	25631000	27575000	24599000	30460000	32196000	23621000	25696000	11	11	42.9	43.283	0	132.61	122	O31777	O31777	8-amino-7-oxononanoate synthase 1	kbl	sp|O31777|BIOF1_BACSU 8-amino-7-oxononanoate synthase 1 OS=Bacillus subtilis (strain 168) OX=224308 GN=kbl PE=3 SV=1
925350	NaN	NaN	940540	841030	799090	807870	1489200	822760	872810	765430	NaN	680180	NaN	NaN	NaN	NaN	NaN	NaN	NaN	2	2	25.9	16.166	0	12.574	4	O31779	O31779	Uncharacterized protein YmcA	ymcA	sp|O31779|YMCA_BACSU Uncharacterized protein YmcA OS=Bacillus subtilis (strain 168) OX=224308 GN=ymcA PE=1 SV=1
NaN	NaN	NaN	NaN	NaN	NaN	NaN	NaN	NaN	NaN	NaN	18005000	NaN	9291600	NaN	11540000	7481100	13020000	NaN	NaN	2	2	0.7	285.11	0.0095956	1.104	13	O31784	O31784	Polyketide synthase PksR	pksR	sp|O31784|PKSR_BACSU Polyketide synthase PksR OS=Bacillus subtilis (strain 168) OX=224308 GN=pksR PE=1 SV=2
6282100	6705200	4407800	4730800	NaN	6995900	NaN	NaN	4967400	NaN	6570700	7015000	5705500	6366100	6613800	6724700	6857400	2061600	6861300	7324000	2	2	15.3	13.323	0	5.4279	9	O31786	O31786	Uncharacterized protein YmzB	ymzB	sp|O31786|YMZB_BACSU Uncharacterized protein YmzB OS=Bacillus subtilis (strain 168) OX=224308 GN=ymzB PE=4 SV=3
706150000	683310000	313260000	302010000	597040000	553190000	421570000	388820000	448210000	470540000	519150000	681640000	2523300000	1994700000	953520000	947590000	348320000	316040000	468100000	493700000	12	12	46.6	47.905	0	323.31	327	O31788	O31788	Serine protease AprX	aprX	sp|O31788|APRX_BACSU Serine protease AprX OS=Bacillus subtilis (strain 168) OX=224308 GN=aprX PE=1 SV=1
508040000	514090000	696770000	684470000	393590000	386450000	401010000	407690000	495390000	457840000	478860000	668080000	553730000	533420000	587170000	696650000	769830000	754250000	335310000	378130000	9	9	52.7	10.106	0	132.68	163	O31793;REV__O31793	O31793	Uncharacterized protein YmaG	ymaG	sp|O31793|YMAG_BACSU Uncharacterized protein YmaG OS=Bacillus subtilis (strain 168) OX=224308 GN=ymaG PE=4 SV=2
4154200	4630200	4809400	4225600	5069600	4163500	2478800	2448300	2819100	2991100	5392400	3414300	7419500	5559200	7081800	7799800	5576400	4607900	3443200	3855600	2	2	8.8	15.664	0.0014684	2.8488	18	O31794	O31794	Uncharacterized protein YmaF	ymaF	sp|O31794|YMAF_BACSU Uncharacterized protein YmaF OS=Bacillus subtilis (strain 168) OX=224308 GN=ymaF PE=4 SV=2
915420000	736410000	620980000	571720000	427720000	433780000	1847600000	2295200000	545460000	733700000	836170000	696610000	1177300000	964820000	307170000	338420000	575100000	647430000	442640000	500240000	13	13	94.5	8.5137	0	323.31	273	O31796	O31796	RNA-binding protein Hfq	hfq	sp|O31796|HFQ_BACSU RNA-binding protein Hfq OS=Bacillus subtilis (strain 168) OX=224308 GN=hfq PE=1 SV=1
267970000	210310000	251660000	278400000	386870000	361450000	85228000	72466000	272120000	249380000	530520000	556280000	999350000	1002600000	810020000	839600000	454600000	516380000	1001200000	1071000000	18	17	77.9	11.562	0	255.25	392	O31802	O31802	Uncharacterized protein YnzH	ynzH	sp|O31802|YNZH_BACSU Uncharacterized protein YnzH OS=Bacillus subtilis (strain 168) OX=224308 GN=ynzH PE=1 SV=1
86950000	67177000	88396000	82450000	95582000	95245000	90916000	82535000	123670000	123320000	102510000	133800000	99069000	99068000	104830000	95108000	174260000	159540000	123500000	126970000	14	14	65.6	26.597	0	323.31	206	O31803	O31803	Uncharacterized protein YncM	yncM	sp|O31803|YNCM_BACSU Uncharacterized protein YncM OS=Bacillus subtilis (strain 168) OX=224308 GN=yncM PE=1 SV=1
4639800	2673500	NaN	NaN	5786400	4248700	NaN	NaN	NaN	NaN	6543400	5342000	NaN	NaN	5186200	4014400	4628100	NaN	4833800	NaN	3	3	27.8	16.12	0	7.49	15	O31806	O31806	Uncharacterized protein YndB	yndB	sp|O31806|YNDB_BACSU Uncharacterized protein YndB OS=Bacillus subtilis (strain 168) OX=224308 GN=yndB PE=1 SV=1
40180000	36556000	40179000	42535000	41963000	35167000	16546000	19549000	35080000	29460000	43878000	54976000	46827000	50249000	37453000	36852000	27730000	23848000	60218000	47423000	3	3	35.1	8.8061	0	51.634	61	O31818	O31818	UPF0291 protein YnzC	ynzC	sp|O31818|YNZC_BACSU UPF0291 protein YnzC OS=Bacillus subtilis (strain 168) OX=224308 GN=ynzC PE=1 SV=1
NaN	NaN	NaN	NaN	NaN	NaN	NaN	1237000	NaN	NaN	NaN	NaN	NaN	NaN	NaN	NaN	NaN	NaN	NaN	NaN	2	2	17.1	19.372	0	7.1334	2	O31820	O31820	Thioredoxin-like protein YneN	yneN	sp|O31820|YNEN_BACSU Thioredoxin-like protein YneN OS=Bacillus subtilis (strain 168) OX=224308 GN=yneN PE=3 SV=1
3574900	3454200	4259500	5265500	NaN	NaN	3642400	2929900	3872200	4995800	4919000	3665500	NaN	NaN	NaN	NaN	NaN	4276700	NaN	NaN	5	5	18	46.445	0	8.6576	11	O31824	O31824	Oligoribonuclease NrnB	nrnB	sp|O31824|NRNB_BACSU Oligoribonuclease NrnB OS=Bacillus subtilis (strain 168) OX=224308 GN=nrnB PE=1 SV=1
79432000	104470000	141100000	154410000	123600000	135260000	60468000	69407000	110530000	102940000	50380000	55513000	24602000	25627000	13650000	19691000	25633000	28202000	32213000	32770000	18	18	35.8	56.181	0	91.192	127	O31825	O31825	Uncharacterized carboxylase YngE	yngE	sp|O31825|YNGE_BACSU Uncharacterized carboxylase YngE OS=Bacillus subtilis (strain 168) OX=224308 GN=yngE PE=3 SV=2
NaN	3863800	4227200	4088400	NaN	4701100	NaN	NaN	NaN	NaN	NaN	NaN	NaN	NaN	NaN	NaN	NaN	NaN	NaN	NaN	5	5	11.1	61.428	0	6.0284	16	O31826	O31826	Putative acyl-CoA synthetase YngI	yngI	sp|O31826|YNGI_BACSU Putative acyl-CoA synthetase YngI OS=Bacillus subtilis (strain 168) OX=224308 GN=yngI PE=3 SV=1
NaN	NaN	NaN	NaN	NaN	NaN	NaN	NaN	NaN	NaN	NaN	NaN	NaN	NaN	NaN	NaN	NaN	NaN	NaN	7545300	2	2	13.3	18.715	0	19.382	20	O31832	O31832	Uncharacterized protein YozF	yozF	sp|O31832|YOZF_BACSU Uncharacterized protein YozF OS=Bacillus subtilis (strain 168) OX=224308 GN=yozF PE=3 SV=2
NaN	NaN	NaN	NaN	NaN	NaN	NaN	NaN	1807600	NaN	NaN	NaN	NaN	NaN	NaN	NaN	NaN	NaN	NaN	NaN	2	2	22.3	13.949	0	5.1876	1	O31838	O31838	Uncharacterized protein YozI	yozI	sp|O31838|YOZI_BACSU Uncharacterized protein YozI OS=Bacillus subtilis (strain 168) OX=224308 GN=yozI PE=4 SV=1
5173400	3786200	NaN	3528800	8773700	6985700	5687900	4851300	NaN	4358400	5860100	4983100	4029500	3309400	3672400	3120200	NaN	4051700	NaN	2746800	4	4	35.1	13.138	0	3.9155	22	O31847	O31847	Uncharacterized protein YozO	yozO	sp|O31847|YOZO_BACSU Uncharacterized protein YozO OS=Bacillus subtilis (strain 168) OX=224308 GN=yozO PE=4 SV=1
11567000	14464000	6925700	8374400	14711000	14996000	7183400	5146400	11121000	8078500	18643000	14845000	10928000	10693000	11668000	11548000	8674500	8225900	10831000	9781800	3	3	53.7	8.0662	0	133.45	41	O31848	O31848	Uncharacterized protein YozC	yozC	sp|O31848|YOZC_BACSU Uncharacterized protein YozC OS=Bacillus subtilis (strain 168) OX=224308 GN=yozC PE=4 SV=1
1980400	NaN	1767800	2148500	1630600	1815100	3499200	2983300	NaN	1540200	NaN	2365400	6836800	9339900	3292800	5785500	NaN	NaN	2379300	NaN	4	4	13.5	44.235	0	4.6333	12	O31852	O31852	D-gamma-glutamyl-meso-diaminopimelic acid endopeptidase CwlS	cwlS	sp|O31852|CWLS_BACSU D-gamma-glutamyl-meso-diaminopimelic acid endopeptidase CwlS OS=Bacillus subtilis (strain 168) OX=224308 GN=cwlS PE=1 SV=1
15176000	11981000	13132000	14324000	18010000	17304000	3666300	3572200	17111000	11458000	19830000	22485000	19579000	21123000	25882000	24835000	18592000	19154000	22004000	25209000	6	6	25.8	25.577	0	12.023	58	O31857	O31857	Probable N-acetyl-alpha-D-glucosaminyl L-malate deacetylase 2	bshB2	sp|O31857|BSHB2_BACSU Probable N-acetyl-alpha-D-glucosaminyl L-malate deacetylase 2 OS=Bacillus subtilis (strain 168) OX=224308 GN=bshB2 PE=3 SV=2
5080100	NaN	2942100	2864800	NaN	4384500	6857500	5675600	8001100	NaN	8507300	7147800	10801000	10786000	8869400	9716000	12725000	15789000	11187000	10313000	3	3	31.9	13.042	0	7.1283	35	O31858	O31858	Uncharacterized protein YojF	yojF	sp|O31858|YOJF_BACSU Uncharacterized protein YojF OS=Bacillus subtilis (strain 168) OX=224308 GN=yojF PE=1 SV=1
42334000	35836000	40292000	42771000	31363000	31984000	29982000	25646000	47254000	56666000	65056000	68103000	72674000	107710000	53902000	52790000	42024000	42525000	41270000	63670000	3	3	65.4	8.1291	0	14.736	90	O31861	O31861	Uncharacterized protein YojB	yojB	sp|O31861|YOJB_BACSU Uncharacterized protein YojB OS=Bacillus subtilis (strain 168) OX=224308 GN=yojB PE=4 SV=1
NaN	NaN	NaN	NaN	NaN	NaN	NaN	NaN	NaN	NaN	NaN	NaN	NaN	NaN	NaN	NaN	NaN	NaN	NaN	4867100	2	2	35.1	8.9116	0	18.891	20	O31864	O31864	UPF0346 protein YozE	yozE	sp|O31864|YOZE_BACSU UPF0346 protein YozE OS=Bacillus subtilis (strain 168) OX=224308 GN=yozE PE=1 SV=1
3934800	3011100	NaN	NaN	NaN	3069400	4449300	4689400	NaN	2372600	3655000	NaN	4594700	2976900	NaN	NaN	NaN	NaN	NaN	NaN	3	3	11.3	20.495	0	6.3166	6	O31929	O31929	SPBc2 prophage-derived uncharacterized protein YopI	yopI	sp|O31929|YOPI_BACSU SPbeta prophage-derived uncharacterized protein YopI OS=Bacillus subtilis (strain 168) OX=224308 GN=yopI PE=4 SV=1
8167900	NaN	NaN	NaN	NaN	11234000	NaN	NaN	NaN	NaN	NaN	NaN	NaN	NaN	NaN	NaN	NaN	NaN	NaN	NaN	2	2	11	15.663	0.0027952	1.7636	3	O31949	O31949	SPBc2 prophage-derived uncharacterized protein YonI	yonI	sp|O31949|YONI_BACSU SPbeta prophage-derived uncharacterized protein YonI OS=Bacillus subtilis (strain 168) OX=224308 GN=yonI PE=4 SV=1
NaN	NaN	3527700	NaN	NaN	NaN	3941400	3841100	NaN	NaN	NaN	NaN	NaN	NaN	NaN	NaN	NaN	NaN	NaN	2589500	3	3	14	25.46	0	4.4016	4	P96657;O31973	P96657;O31973	Uncharacterized protein YddT;SPBc2 prophage-derived uncharacterized protein YomL	yddT;yomL	sp|P96657|YDDT_BACSU Uncharacterized protein YddT OS=Bacillus subtilis (strain 168) OX=224308 GN=yddT PE=3 SV=1;sp|O31973|YOML_BACSU SPbeta prophage-derived uncharacterized protein YomL OS=Bacillus subtilis (strain 168) OX=224308 GN=yomL PE=3 SV=1
NaN	NaN	NaN	NaN	NaN	NaN	NaN	2436100	NaN	NaN	NaN	NaN	NaN	NaN	NaN	NaN	NaN	NaN	NaN	NaN	2	2	13.5	16.843	0.0014235	2.1317	2	O31974	O31974	SPBc2 prophage-derived uncharacterized protein YomK	yomK	sp|O31974|YOMK_BACSU SPbeta prophage-derived uncharacterized protein YomK OS=Bacillus subtilis (strain 168) OX=224308 GN=yomK PE=4 SV=1
22849000	18154000	21938000	21982000	15464000	14701000	87267000	92824000	15910000	15564000	20938000	19242000	67338000	55585000	15712000	13726000	9016500	9045700	9107200	8434900	6	6	56.2	12.254	0	70.685	59	O31989	O31989	SPBc2 prophage-derived uncharacterized protein YolF	yolF	sp|O31989|SUNI_BACSU Sublancin immunity protein SunI OS=Bacillus subtilis (strain 168) OX=224308 GN=sunI PE=1 SV=1
NaN	7153900	NaN	NaN	NaN	10572000	6936700	6195700	7244000	NaN	NaN	NaN	NaN	NaN	NaN	NaN	NaN	NaN	5550700	NaN	4	4	33.9	18.907	0	18.907	6	O31997	O31997	Antitoxin YokJ	yokJ	sp|O31997|YOKJ_BACSU Antitoxin YokJ OS=Bacillus subtilis (strain 168) OX=224308 GN=yokJ PE=1 SV=1
7988600	5294400	NaN	NaN	5888800	7113200	12769000	12435000	5197900	5912200	8867200	8147200	12599000	13533000	8448900	NaN	5747800	NaN	8543400	9288000	6	6	14.3	40.742	0	11.804	27	O32000	O32000	SPBc2 prophage-derived pesticidal crystal protein-like YokG	yokG	sp|O32000|YOKG_BACSU SPbeta prophage-derived pesticidal crystal protein-like YokG OS=Bacillus subtilis (strain 168) OX=224308 GN=yokG PE=3 SV=1
NaN	NaN	NaN	NaN	NaN	NaN	NaN	NaN	NaN	NaN	NaN	NaN	NaN	NaN	NaN	NaN	NaN	NaN	NaN	232670	2	2	13.8	18.251	0	4.087	1	O32002	O32002	SPBc2 prophage-derived uncharacterized protein YokE	yokE	sp|O32002|YOKE_BACSU SPbeta prophage-derived uncharacterized protein YokE OS=Bacillus subtilis (strain 168) OX=224308 GN=yokE PE=4 SV=1
693580000	518940000	1115800000	812540000	456350000	362190000	241210000	200660000	374310000	352060000	701340000	475830000	702330000	491210000	1125200000	1015600000	426540000	341790000	444700000	366540000	8	8	86.5	10.062	0	323.31	201	O32007	O32007	Uncharacterized protein YpzA	ypzA	sp|O32007|YPZA_BACSU Uncharacterized protein YpzA OS=Bacillus subtilis (strain 168) OX=224308 GN=ypzA PE=4 SV=1
64971000	96554000	57696000	125370000	49034000	45865000	64946000	39930000	65398000	76189000	61064000	115460000	43851000	52109000	52493000	48746000	33444000	47728000	47259000	57002000	2	2	64.3	7.6096	0	121.11	57	O32013	O32013	Spore germination protein-like protein YpzD	ypzD	sp|O32013|YPZD_BACSU Spore germination protein-like protein YpzD OS=Bacillus subtilis (strain 168) OX=224308 GN=ypzD PE=3 SV=1
33803000	29699000	28655000	27078000	37336000	38999000	6515100	9136000	17513000	22480000	45533000	32339000	45422000	40462000	49670000	52760000	34868000	41417000	58270000	32958000	4	4	64.4	7.4146	0	63.487	61	O32020	O32020	Uncharacterized protein YqzE	yqzE	sp|O32020|YQZE_BACSU Uncharacterized protein YqzE OS=Bacillus subtilis (strain 168) OX=224308 GN=yqzE PE=4 SV=2
NaN	NaN	NaN	NaN	NaN	NaN	NaN	NaN	NaN	NaN	2976300	6108800	4659200	NaN	5495900	6003000	4929100	NaN	NaN	NaN	2	2	40.8	6.2111	0	19.828	20	O32027	O32027	Uncharacterized protein YrzI	yrzI	sp|O32027|YRZI_BACSU Uncharacterized protein YrzI OS=Bacillus subtilis (strain 168) OX=224308 GN=yrzI PE=4 SV=1
2200900	2187700	2048400	2361100	2340400	2471400	3219600	2620400	2043400	2266700	2132700	NaN	1590000	NaN	NaN	1777600	1569000	NaN	NaN	NaN	2	2	13	25.264	0	6.4706	4	O32028	O32028	5-methylthioadenosine/S-adenosylhomocysteine nucleosidase	mtnN	sp|O32028|MTNN_BACSU 5-methylthioadenosine/S-adenosylhomocysteine nucleosidase OS=Bacillus subtilis (strain 168) OX=224308 GN=mtnN PE=3 SV=1
1113400	1648500	944240	NaN	1356700	NaN	1903700	1906400	1351700	1350200	1322500	1807200	2059400	2109600	NaN	2191300	NaN	NaN	NaN	NaN	2	2	31.3	7.6357	0	3.893	6	O32030	O32030	Uncharacterized protein YrzA	yrzA	sp|O32030|YRZA_BACSU Uncharacterized protein YrzA OS=Bacillus subtilis (strain 168) OX=224308 GN=yrzA PE=4 SV=1
1590300	NaN	NaN	NaN	1643800	1854800	2585000	6396400	1720400	1890400	NaN	NaN	NaN	1719000	1556100	1630000	1424900	NaN	1535200	NaN	2	2	9.4	28.083	0	8.8413	3	O32037	O32037	tRNA threonylcarbamoyladenosine dehydratase	tcdA	sp|O32037|TCDA_BACSU tRNA threonylcarbamoyladenosine dehydratase OS=Bacillus subtilis (strain 168) OX=224308 GN=tcdA PE=3 SV=3
13535000	12540000	15580000	15427000	15966000	12969000	21800000	21645000	14784000	14935000	17548000	14372000	12351000	8745400	9000900	8111700	12118000	12561000	12803000	11580000	15	15	29.2	65.974	0	41.578	75	O32038	O32038	Aspartate--tRNA(Asp/Asn) ligase	aspS	sp|O32038|SYDND_BACSU Aspartate--tRNA(Asp/Asn) ligase OS=Bacillus subtilis (strain 168) OX=224308 GN=aspS PE=3 SV=1
14788000	8695200	11345000	24862000	15553000	19006000	23130000	23572000	13112000	17002000	14883000	12287000	9647900	9415800	13192000	10062000	14388000	11598000	11731000	10348000	13	13	34	48.131	0	50.45	75	O32039	O32039	Histidine--tRNA ligase	hisS	sp|O32039|SYH_BACSU Histidine--tRNA ligase OS=Bacillus subtilis (strain 168) OX=224308 GN=hisS PE=3 SV=1
16442000	20968000	13515000	11907000	10927000	10871000	33332000	26800000	8302200	9029600	15114000	16705000	14501000	10817000	12678000	11691000	8478300	8213200	8515600	7962800	11	11	16.7	81.653	0	123.36	66	O32047	O32047	Protein translocase subunit SecDF	secDF	sp|O32047|SECDF_BACSU Protein translocase subunit SecDF OS=Bacillus subtilis (strain 168) OX=224308 GN=secDF PE=1 SV=2
1371600	1501900	1360800	1394200	661970	667980	NaN	3800600	857480	687850	843220	458350	NaN	NaN	NaN	NaN	NaN	NaN	738930	NaN	2	2	37.8	11.586	0	25.605	8	O32049	O32049	Post-transcriptional regulator ComN	comN	sp|O32049|COMN_BACSU Post-transcriptional regulator ComN OS=Bacillus subtilis (strain 168) OX=224308 GN=comN PE=1 SV=1
109390000	85089000	57768000	47893000	68832000	61222000	227850000	173990000	66340000	56562000	84337000	116660000	87777000	113800000	36554000	31245000	36168000	29131000	51079000	63929000	5	5	37.1	9.9035	0	215.79	93	O32052	O32052	UPF0092 membrane protein YrbF	yrbF	sp|O32052|YRBF_BACSU Sec translocon accessory complex subunit YrbF OS=Bacillus subtilis (strain 168) OX=224308 GN=yrbF PE=3 SV=1
11900000	14941000	17965000	16824000	10982000	12368000	12447000	13891000	13774000	14897000	9732000	7604400	5145000	4750600	4730300	5282200	7514200	7903400	5233300	6032600	6	6	20.2	43.71	0	29.339	36	O32053	O32053	Queuine tRNA-ribosyltransferase	tgt	sp|O32053|TGT_BACSU Queuine tRNA-ribosyltransferase OS=Bacillus subtilis (strain 168) OX=224308 GN=tgt PE=3 SV=1
2969900	3490200	3624700	4396300	5274600	5129100	5957500	5559600	5020900	4286500	3429000	3137400	2204400	2095200	2133200	2422300	2414000	2421800	2779200	1789800	5	5	15.5	38.511	0	10.49	28	O32054	O32054	S-adenosylmethionine:tRNA ribosyltransferase-isomerase	queA	sp|O32054|QUEA_BACSU S-adenosylmethionine:tRNA ribosyltransferase-isomerase OS=Bacillus subtilis (strain 168) OX=224308 GN=queA PE=1 SV=1
NaN	NaN	NaN	NaN	NaN	NaN	NaN	NaN	NaN	NaN	NaN	NaN	NaN	7461100	NaN	NaN	NaN	NaN	NaN	NaN	2	2	7.2	51.509	0.0027875	1.6365	1	O32060	O32060	Putative sodium/proton-dependent alanine carrier protein YrbD	yrbD	sp|O32060|YRBD_BACSU Putative sodium/proton-dependent alanine carrier protein YrbD OS=Bacillus subtilis (strain 168) OX=224308 GN=yrbD PE=3 SV=2
40193000	59887000	67022000	81909000	52891000	56224000	56630000	65292000	57457000	52595000	31476000	54062000	58407000	62436000	54605000	58760000	41742000	43004000	48765000	47535000	13	13	32	43.229	0	49.441	107	O32062	O32062	SpoIVD-associated factor A	safA	sp|O32062|SAFA_BACSU SpoIVD-associated factor A OS=Bacillus subtilis (strain 168) OX=224308 GN=safA PE=1 SV=1
4708900	NaN	NaN	NaN	3820200	NaN	6099500	6136400	NaN	NaN	NaN	NaN	5757600	3944900	NaN	NaN	NaN	NaN	NaN	NaN	3	3	48.6	11.666	0	29.233	7	O32065	O32065	Uncharacterized protein YtzB	ytzB	sp|O32065|YTZB_BACSU Uncharacterized protein YtzB OS=Bacillus subtilis (strain 168) OX=224308 GN=ytzB PE=4 SV=1
265450000	301810000	233860000	167090000	201590000	183540000	68972000	40614000	176210000	135570000	234250000	238490000	178690000	128570000	285490000	211960000	253520000	219210000	230810000	241850000	7	7	95.7	10.689	0	197.09	79	O32066	O32066	Uncharacterized protein YtzH	ytzH	sp|O32066|YTZH_BACSU Uncharacterized protein YtzH OS=Bacillus subtilis (strain 168) OX=224308 GN=ytzH PE=4 SV=1
NaN	NaN	NaN	NaN	NaN	NaN	NaN	NaN	NaN	NaN	NaN	NaN	NaN	NaN	NaN	NaN	NaN	NaN	NaN	5586000	2	2	15.5	11.834	0.0014296	2.2155	19	O32072	O32072	Uncharacterized protein YtwF	ytwF	sp|O32072|YTWF_BACSU Putative sulfurtransferase YtwF OS=Bacillus subtilis (strain 168) OX=224308 GN=ytwF PE=4 SV=2
716480000	629410000	510060000	386780000	431560000	333320000	103030000	92891000	302730000	293860000	584740000	429060000	416330000	252620000	470280000	314100000	309900000	216140000	356760000	306620000	9	9	100	10.744	0	323.31	145	O32073	O32073	Uncharacterized protein YtzC	ytzC	sp|O32073|YTZC_BACSU Uncharacterized protein YtzC OS=Bacillus subtilis (strain 168) OX=224308 GN=ytzC PE=4 SV=1
20048000	24864000	24360000	25018000	31864000	33695000	40673000	45256000	15583000	18949000	23421000	16549000	18354000	19564000	13390000	12899000	11300000	13551000	14970000	7434000	11	11	26.7	55.993	0	134.98	107	O32076	O32076	Uncharacterized protein YuaG	yuaG	sp|O32076|YUAG_BACSU Uncharacterized protein YuaG OS=Bacillus subtilis (strain 168) OX=224308 GN=yuaG PE=4 SV=1
321270000	293470000	417580000	377280000	346220000	285570000	192900000	213430000	367750000	379910000	136810000	210890000	100060000	106500000	115490000	106260000	81919000	79920000	152440000	165400000	17	17	79	19.111	0	245.13	193	O32078	O32078	Uncharacterized protein YuaE	yuaE	sp|O32078|YUAE_BACSU Uncharacterized protein YuaE OS=Bacillus subtilis (strain 168) OX=224308 GN=yuaE PE=4 SV=1
543470000	553540000	405540000	459440000	510850000	538590000	516530000	541720000	546330000	823930000	496530000	595850000	695600000	592000000	798280000	759980000	1048200000	963740000	687970000	798800000	11	11	67.2	14.199	0	323.31	261	O32089	O32089	Uncharacterized protein YuzC	yuzC	sp|O32089|YUZC_BACSU Uncharacterized protein YuzC OS=Bacillus subtilis (strain 168) OX=224308 GN=yuzC PE=4 SV=2
48062000	56822000	58897000	63825000	81565000	78505000	70017000	76730000	54906000	62303000	22010000	26536000	27265000	17543000	29838000	25077000	26777000	31730000	37586000	35459000	15	15	31.8	56.179	0	97.346	72	O32090	O32090	Nicotinate phosphoribosyltransferase	pncB	sp|O32090|PNCB_BACSU Nicotinate phosphoribosyltransferase OS=Bacillus subtilis (strain 168) OX=224308 GN=pncB PE=3 SV=1
1709600	2918500	1745800	3407900	NaN	NaN	NaN	NaN	1144900	NaN	2297100	2285800	NaN	NaN	NaN	2322400	1611700	NaN	NaN	NaN	2	2	46.3	9.5739	0	12.564	21	O32093	O32093	Uncharacterized protein YueH	yueH	sp|O32093|YUEH_BACSU Uncharacterized protein YueH OS=Bacillus subtilis (strain 168) OX=224308 GN=yueH PE=4 SV=1
7688600	7593700	NaN	6302400	7923000	NaN	8388100	9310300	NaN	7866500	6657200	6305000	7734700	10353000	NaN	7118400	6144500	7471200	9061400	8812600	2	2	28.2	8.8652	0	6.6686	18	O32097	O32097	Uncharacterized protein YuzF	yuzF	sp|O32097|YUZF_BACSU Uncharacterized protein YuzF OS=Bacillus subtilis (strain 168) OX=224308 GN=yuzF PE=4 SV=1
1448500	2218900	2133900	2146000	2256300	1950000	1491800	1220000	1682400	1876500	4715600	3155500	3750200	3555000	4828400	9762900	3919600	3500300	3729100	6458300	4	4	34.7	20.022	0	7.2613	17	O32098	O32098	Putative phosphohydrolase YueE	yueE	sp|O32098|YUEE_BACSU Putative phosphohydrolase YueE OS=Bacillus subtilis (strain 168) OX=224308 GN=yueE PE=4 SV=1
NaN	NaN	NaN	NaN	NaN	NaN	NaN	NaN	NaN	NaN	NaN	NaN	NaN	NaN	NaN	NaN	NaN	NaN	NaN	5620800	3	3	12.3	27.108	0.0014663	2.8234	10	O32099	O32099	Benzil reductase ((S)-benzoin forming)	yueD	sp|O32099|BZRD_BACSU Benzil reductase ((S)-benzoin forming) OS=Bacillus subtilis (strain 168) OX=224308 GN=yueD PE=3 SV=1
534380000	578380000	403870000	372360000	623130000	599260000	607750000	618060000	787280000	818780000	597190000	521910000	847110000	742160000	703930000	709710000	1152900000	1055400000	814360000	727490000	27	27	64.2	53.657	0	323.31	517	O32106	O32106	Probable cytosol aminopeptidase	pepA	sp|O32106|AMPA_BACSU Probable cytosol aminopeptidase OS=Bacillus subtilis (strain 168) OX=224308 GN=pepA PE=3 SV=1
2081800	2069500	NaN	NaN	1546200	1750600	16362000	23573000	NaN	1211100	1793800	2441800	3447900	4092100	1264100	NaN	1042200	1081800	NaN	NaN	2	2	10.1	17.182	0.00074405	3.1302	11	O32107	O32107	Uncharacterized membrane protein YuiD	yuiD	sp|O32107|YUID_BACSU Uncharacterized membrane protein YuiD OS=Bacillus subtilis (strain 168) OX=224308 GN=yuiD PE=4 SV=1
NaN	NaN	5444400	NaN	3084600	6627400	3432500	NaN	NaN	4968000	NaN	NaN	NaN	NaN	5673200	NaN	NaN	NaN	NaN	NaN	2	2	20.8	12.751	0	4.2646	13	O32113	O32113	Uncharacterized protein SufA	sufA	sp|O32113|SUFA_BACSU Uncharacterized protein SufA OS=Bacillus subtilis (strain 168) OX=224308 GN=sufA PE=3 SV=1
13658000	13329000	19614000	17517000	14759000	18418000	13333000	13964000	10679000	13066000	16589000	10934000	19105000	18747000	14046000	18519000	18907000	16530000	9594600	9498500	7	7	25.1	39.604	0	39.449	51	O32117	O32117	NADH dehydrogenase-like protein YutJ	yutJ	sp|O32117|YUTJ_BACSU NADH dehydrogenase-like protein YutJ OS=Bacillus subtilis (strain 168) OX=224308 GN=yutJ PE=3 SV=2
NaN	NaN	NaN	NaN	NaN	NaN	NaN	NaN	NaN	NaN	1323400	NaN	NaN	NaN	1333000	NaN	NaN	NaN	NaN	NaN	2	2	11.1	12.659	0.0068776	1.1844	2	O32118	O32118	Putative disulfide oxidoreductase YuzD	yuzD	sp|O32118|YUZD_BACSU Putative disulfide oxidoreductase YuzD OS=Bacillus subtilis (strain 168) OX=224308 GN=yuzD PE=4 SV=1
13671000	19577000	20443000	24577000	33641000	31798000	19706000	9212200	39459000	39468000	20901000	24486000	5212500	5316100	NaN	8169100	7116900	7654900	11062000	12586000	5	5	43.2	12.424	0	32.459	34	O32119	O32119	Putative nitrogen fixation protein YutI	yutI	sp|O32119|YUTI_BACSU Putative nitrogen fixation protein YutI OS=Bacillus subtilis (strain 168) OX=224308 GN=yutI PE=3 SV=1
24620000	31243000	28304000	20692000	27228000	23896000	21781000	17266000	29913000	19951000	41306000	22978000	21694000	15515000	35552000	25411000	24196000	17749000	24987000	14020000	7	7	30.1	40.246	0	63.692	64	O32123	O32123	Endospore coat-associated protein YutH	yutH	sp|O32123|YUTH_BACSU Endospore coat-associated protein YutH OS=Bacillus subtilis (strain 168) OX=224308 GN=yutH PE=3 SV=1
7270200	6441900	4954000	4240000	4114200	4660500	2569700	3278900	5562200	5411400	11483000	8049200	4984500	4861000	6059500	6399100	7466700	5763100	6314000	5052600	6	6	53	18.664	0	36.043	44	O32124	O32124	Uncharacterized protein YutG	yutG	sp|O32124|YUTG_BACSU Uncharacterized protein YutG OS=Bacillus subtilis (strain 168) OX=224308 GN=yutG PE=4 SV=1
4425000	5542900	5282900	4763600	7182900	6832600	4086100	4656600	2876100	2694100	2505900	2034300	1960600	2688400	NaN	NaN	2489400	2246400	2546800	3306700	4	4	36.8	16.65	0	27.91	22	O32126	O32126	UPF0331 protein YutE	yutE	sp|O32126|YUTE_BACSU UPF0331 protein YutE OS=Bacillus subtilis (strain 168) OX=224308 GN=yutE PE=1 SV=1
NaN	3323100	NaN	NaN	2044600	3155500	6818300	5887400	2826900	4301800	3856600	3163500	NaN	NaN	NaN	NaN	NaN	NaN	NaN	NaN	3	3	42.9	10.922	0	10.157	17	O32127	O32127	Uncharacterized protein YutD	yutD	sp|O32127|YUTD_BACSU Uncharacterized protein YutD OS=Bacillus subtilis (strain 168) OX=224308 GN=yutD PE=1 SV=2
992610000	1147600000	1052600000	1300200000	862070000	1178500000	344750000	343160000	708480000	730520000	708600000	1148000000	637730000	900270000	828890000	876650000	876830000	1006100000	1245000000	1360900000	23	23	79.5	23.644	0	323.31	519	O32128	O32128	Uncharacterized lipoprotein YutC	yutC	sp|O32128|YUTC_BACSU Uncharacterized lipoprotein YutC OS=Bacillus subtilis (strain 168) OX=224308 GN=yutC PE=3 SV=1
26276000	22697000	39743000	37222000	45039000	40634000	17246000	18482000	16892000	22313000	26836000	26238000	17965000	14003000	22469000	23187000	20299000	19426000	15527000	16672000	11	11	48.5	36.956	0	67.506	94	O32130	O32130	L-Ala--D-Glu endopeptidase	lytH	sp|O32130|LYTH_BACSU L-Ala--D-Glu endopeptidase OS=Bacillus subtilis (strain 168) OX=224308 GN=lytH PE=2 SV=2
37892000	38816000	58979000	114910000	26332000	24735000	8079400	13625000	49177000	43586000	34288000	14857000	22340000	18541000	20262000	19855000	9318900	19107000	25677000	17454000	2	2	42.6	10.875	0	100.86	24	O32132	O32132	Uncharacterized protein YunC	yunC	sp|O32132|YUNC_BACSU Uncharacterized protein YunC OS=Bacillus subtilis (strain 168) OX=224308 GN=yunC PE=4 SV=1
2771600	3003000	1698500	NaN	1663900	1633900	2223500	3902500	NaN	NaN	1807500	1594800	1041800	1029700	2150100	2121900	1071700	NaN	1187600	NaN	3	3	6.7	51.87	0	17.548	11	O32133	O32133	Uncharacterized metallophosphoesterase YunD	yunD	sp|O32133|YUND_BACSU Uncharacterized metallophosphoesterase YunD OS=Bacillus subtilis (strain 168) OX=224308 GN=yunD PE=3 SV=1
NaN	NaN	NaN	NaN	NaN	NaN	NaN	NaN	NaN	NaN	NaN	NaN	NaN	NaN	NaN	NaN	NaN	NaN	917460	NaN	2	2	18.5	14.81	0.00074074	3.0449	2	O32158	O32158	Uncharacterized protein YurQ	yurQ	sp|O32158|YURQ_BACSU Uncharacterized protein YurQ OS=Bacillus subtilis (strain 168) OX=224308 GN=yurQ PE=4 SV=1
18646000	20222000	23949000	20427000	34559000	31324000	8537500	9010100	23518000	25386000	15840000	17066000	19051000	19517000	26932000	29545000	29587000	23792000	23441000	29680000	4	4	41.8	10.433	0	52.407	63	O32160	O32160	Uncharacterized protein YurS	yurS	sp|O32160|YURS_BACSU Uncharacterized protein YurS OS=Bacillus subtilis (strain 168) OX=224308 GN=yurS PE=4 SV=1
NaN	NaN	NaN	NaN	NaN	NaN	1787500	2275200	NaN	NaN	NaN	NaN	1828400	NaN	NaN	NaN	NaN	NaN	NaN	NaN	2	2	22	14.437	0	7.4077	3	O32161	O32161	Uncharacterized protein YurT	yurT	sp|O32161|YURT_BACSU Uncharacterized protein YurT OS=Bacillus subtilis (strain 168) OX=224308 GN=yurT PE=3 SV=1
30936000	23717000	32399000	30581000	28074000	24761000	33225000	43344000	25972000	30507000	35799000	36188000	26704000	23757000	21476000	26711000	30235000	29197000	35206000	31681000	13	13	33.8	52.729	0	167.68	116	O32162	O32162	FeS cluster assembly protein SufB	sufB	sp|O32162|SUFB_BACSU FeS cluster assembly protein SufB OS=Bacillus subtilis (strain 168) OX=224308 GN=sufB PE=3 SV=1
4080100	3194300	4544300	4759200	5931900	5874200	2476800	4166900	NaN	5738400	3615900	4821200	4133000	3110000	4470900	4689300	5098600	4837800	3431800	5222800	4	4	34.7	16.166	0	31.978	19	O32163	O32163	Zinc-dependent sulfurtransferase SufU	sufU	sp|O32163|SUFU_BACSU Zinc-dependent sulfurtransferase SufU OS=Bacillus subtilis (strain 168) OX=224308 GN=sufU PE=1 SV=1
14116000	15104000	11563000	10102000	13763000	12433000	22990000	21194000	9326800	9915500	16117000	8888500	7421500	6483900	12416000	8966600	7758200	7714200	6242700	8006000	8	8	22.7	44.921	0	28.078	40	O32164	O32164	Cysteine desulfurase SufS	sufS	sp|O32164|SUFS_BACSU Cysteine desulfurase SufS OS=Bacillus subtilis (strain 168) OX=224308 GN=sufS PE=1 SV=1
38431000	29414000	43647000	41865000	42846000	40823000	37660000	48843000	33341000	38943000	44232000	37417000	39544000	36273000	41774000	41302000	40263000	38203000	46194000	44207000	16	16	42.6	48.293	0	67.166	153	O32165	O32165	FeS cluster assembly protein SufD	sufD	sp|O32165|SUFD_BACSU FeS cluster assembly protein SufD OS=Bacillus subtilis (strain 168) OX=224308 GN=sufD PE=3 SV=1
2577700	NaN	2487300	NaN	3535200	3827700	5710400	3838200	4952200	NaN	3186500	NaN	3228900	3931900	4893000	4730000	4078800	NaN	3923000	NaN	2	2	13.6	13.678	0	35.035	23	O32166	O32166	Uncharacterized protein YurZ	yurZ	sp|O32166|YURZ_BACSU Uncharacterized protein YurZ OS=Bacillus subtilis (strain 168) OX=224308 GN=yurZ PE=4 SV=1
852940000	810480000	932820000	848370000	864690000	940610000	701520000	645430000	529740000	628220000	793480000	968500000	835180000	861210000	1009300000	1041200000	819040000	864390000	815070000	885910000	30	30	75.9	30.355	0	323.31	512	O32167	O32167	Methionine-binding lipoprotein MetQ	metQ	sp|O32167|METQ_BACSU Methionine-binding lipoprotein MetQ OS=Bacillus subtilis (strain 168) OX=224308 GN=metQ PE=1 SV=1
NaN	4585200	NaN	3877800	NaN	NaN	8475700	29125000	NaN	NaN	NaN	NaN	5967400	NaN	NaN	NaN	NaN	NaN	NaN	NaN	2	2	9.5	23.756	0.0014674	2.8376	10	O32168	O32168	Methionine import system permease protein MetP	metP	sp|O32168|METP_BACSU Methionine import system permease protein MetP OS=Bacillus subtilis (strain 168) OX=224308 GN=metP PE=1 SV=1
NaN	NaN	NaN	NaN	NaN	NaN	629740	NaN	NaN	NaN	NaN	NaN	NaN	NaN	NaN	NaN	NaN	NaN	NaN	NaN	2	2	7.3	37.885	0.0055479	1.3982	1	O32169	O32169	Methionine import ATP-binding protein MetN	metN	sp|O32169|METN_BACSU Methionine import ATP-binding protein MetN OS=Bacillus subtilis (strain 168) OX=224308 GN=metN PE=1 SV=1
1167800000	894950000	989970000	963080000	1548800000	1248300000	737510000	667800000	1067200000	964680000	832390000	616530000	833660000	879860000	1031100000	972800000	1242400000	1091100000	1162700000	1467200000	8	8	92.3	9.0578	0	252.76	291	O32173	O32173	Uncharacterized protein YusG	yusG	sp|O32173|YUSG_BACSU Uncharacterized protein YusG OS=Bacillus subtilis (strain 168) OX=224308 GN=yusG PE=4 SV=1
28926000	33235000	21124000	16889000	26693000	23672000	19892000	15301000	25106000	22316000	24852000	21893000	33504000	31121000	24685000	28380000	20681000	17679000	24137000	23950000	6	6	58.3	14.254	0	48.001	101	O32174	O32174	Glycine cleavage system H protein	gcvH	sp|O32174|GCSH_BACSU Glycine cleavage system H protein OS=Bacillus subtilis (strain 168) OX=224308 GN=gcvH PE=1 SV=1
81451000	72425000	63888000	61492000	93302000	92006000	28693000	31376000	60751000	68112000	74307000	80247000	71207000	75329000	69993000	77053000	78049000	67453000	95739000	93588000	7	7	72	13.909	0	84.922	106	O32175	O32175	Uncharacterized protein YusI	yusI	sp|O32175|YUSI_BACSU Uncharacterized protein YusI OS=Bacillus subtilis (strain 168) OX=224308 GN=yusI PE=3 SV=1
72909000	63228000	82821000	76441000	102010000	88593000	200360000	203360000	201590000	161090000	52049000	54945000	63127000	61102000	55749000	49333000	65888000	57274000	70639000	66561000	27	27	49.7	65.335	0	315.21	221	O32176	O32176	Probable acyl-CoA dehydrogenase	fadE	sp|O32176|FADE_BACSU Probable acyl-CoA dehydrogenase OS=Bacillus subtilis (strain 168) OX=224308 GN=fadE PE=2 SV=1
2189900	NaN	2000700	1956100	2970400	3103200	6872900	5655700	6634500	6001700	2270000	2431100	3824900	3301400	3044600	3806400	3240500	3072600	3930800	5038000	5	5	12.5	41.123	0	13.644	21	O32177	O32177	3-ketoacyl-CoA thiolase	fadA	sp|O32177|FADA_BACSU 3-ketoacyl-CoA thiolase OS=Bacillus subtilis (strain 168) OX=224308 GN=fadA PE=2 SV=1
80972000	78351000	56515000	51635000	66290000	60984000	169390000	183600000	120850000	114740000	85600000	76483000	98320000	77682000	63514000	64858000	62293000	59208000	75284000	78932000	36	36	51.8	87.084	0	289.69	226	O32178	O32178	Probable 3-hydroxyacyl-CoA dehydrogenase	fadN	sp|O32178|FADN_BACSU Probable 3-hydroxyacyl-CoA dehydrogenase OS=Bacillus subtilis (strain 168) OX=224308 GN=fadN PE=2 SV=2
36512000	36112000	45469000	33946000	34727000	32600000	26484000	27251000	47362000	39391000	35254000	31651000	18900000	21019000	16819000	14144000	30030000	26205000	21581000	23930000	12	12	51	34.451	0	94.473	96	O32179	O32179	Proline dehydrogenase 1	fadM	sp|O32179|PROD1_BACSU Proline dehydrogenase 1 OS=Bacillus subtilis (strain 168) OX=224308 GN=fadM PE=2 SV=1
281380000	196020000	127340000	109240000	229720000	230370000	87732000	79281000	149490000	187070000	332080000	198900000	235380000	203030000	283130000	266270000	202970000	208860000	196120000	221150000	8	8	90.9	13.138	0	149.93	152	O32180	O32180	Uncharacterized protein YusN	yusN	sp|O32180|YUSN_BACSU Uncharacterized protein YusN OS=Bacillus subtilis (strain 168) OX=224308 GN=yusN PE=4 SV=1
55785000	43726000	51795000	38821000	27653000	25780000	14111000	13640000	28918000	21666000	29197000	32311000	20486000	17715000	37111000	36434000	16693000	16880000	35828000	32787000	5	5	58.9	11.282	0	104.33	74	O32187	O32187	Uncharacterized protein YusU	yusU	sp|O32187|YUSU_BACSU Uncharacterized protein YusU OS=Bacillus subtilis (strain 168) OX=224308 GN=yusU PE=4 SV=1
NaN	NaN	NaN	NaN	2576300	2340300	4485200	3174700	2247800	1597600	NaN	NaN	NaN	NaN	NaN	NaN	NaN	NaN	NaN	NaN	3	3	13.4	30.262	0	9.7721	12	O32200	O32200	Protein LiaG	liaG	sp|O32200|LIAG_BACSU Protein LiaG OS=Bacillus subtilis (strain 168) OX=224308 GN=liaG PE=2 SV=2
14681000	16458000	15931000	15837000	8478200	11703000	23005000	21752000	18513000	14474000	19078000	24276000	NaN	2262400	5418700	4369400	10959000	8394800	6767900	5800500	11	11	57.8	25.698	0	91.255	57	O32201	O32201	Protein LiaH	liaH	sp|O32201|LIAH_BACSU Protein LiaH OS=Bacillus subtilis (strain 168) OX=224308 GN=liaH PE=2 SV=1
27831000	20260000	18786000	23598000	27885000	31589000	28061000	31815000	18868000	32815000	43157000	34300000	31432000	30866000	27977000	34267000	19203000	22950000	17167000	18100000	12	12	64.1	31.663	0	107.86	92	O32210	O32210	Glyoxal reductase	yvgN	sp|O32210|GR_BACSU Glyoxal reductase OS=Bacillus subtilis (strain 168) OX=224308 GN=yvgN PE=1 SV=1
NaN	10730000	8118100	7092700	12321000	NaN	16538000	NaN	15158000	17933000	31416000	30252000	11317000	NaN	NaN	NaN	NaN	NaN	12684000	19527000	3	3	6.5	64.809	0.00074571	3.1885	15	O32213	O32213	Sulfite reductase [NADPH] hemoprotein beta-component	cysI	sp|O32213|CYSI_BACSU Sulfite reductase [NADPH] hemoprotein beta-component OS=Bacillus subtilis (strain 168) OX=224308 GN=cysI PE=1 SV=1
NaN	NaN	NaN	NaN	NaN	NaN	1671100	1406700	NaN	NaN	1350200	NaN	1347800	NaN	1477800	NaN	1118600	NaN	NaN	NaN	2	2	3.5	67.258	0.0021127	1.8787	11	O32214	O32214	Sulfite reductase [NADPH] flavoprotein alpha-component	cysJ	sp|O32214|CYSJ_BACSU Sulfite reductase [NADPH] flavoprotein alpha-component OS=Bacillus subtilis (strain 168) OX=224308 GN=cysJ PE=1 SV=1
5300100	4139700	7290400	5875400	5790500	6888800	10296000	6080700	6717400	8988700	4237300	4200700	3016700	3858200	NaN	4542300	4366600	NaN	NaN	NaN	6	6	9.7	89.924	0	29.989	10	O32215	O32215	Helicase IV	helD	sp|O32215|HELD_BACSU DNA helicase IV OS=Bacillus subtilis (strain 168) OX=224308 GN=helD PE=1 SV=1
248780000	209810000	256240000	245190000	302740000	257340000	308370000	306070000	227480000	221430000	292620000	355960000	289630000	269280000	372870000	361130000	283070000	260390000	234330000	223100000	16	16	74.8	24.905	0	323.31	337	O32218	O32218	Disulfide bond formation protein D	bdbD	sp|O32218|BDBD_BACSU Disulfide bond formation protein D OS=Bacillus subtilis (strain 168) OX=224308 GN=bdbD PE=1 SV=1
10949000	8873400	7437400	7432600	9291300	9487400	NaN	5632800	7595100	7150700	8307900	10050000	11676000	10688000	13861000	12295000	8540100	8742200	10879000	10462000	3	3	60.9	7.3381	0	15.237	38	O32221	O32221	Copper chaperone CopZ	copZ	sp|O32221|COPZ_BACSU Copper chaperone CopZ OS=Bacillus subtilis (strain 168) OX=224308 GN=copZ PE=1 SV=1
7876500	9886900	8968600	8400000	9230100	10138000	4420300	8883100	5025800	5370400	9946900	4943000	5786400	6654500	4996200	5576000	4018100	4368000	12268000	5897300	3	3	26.7	11.475	0	46.331	35	O32222	O32222	Copper-sensing transcriptional repressor CsoR	csoR	sp|O32222|CSOR_BACSU Copper-sensing transcriptional repressor CsoR OS=Bacillus subtilis (strain 168) OX=224308 GN=csoR PE=1 SV=1
NaN	NaN	NaN	NaN	NaN	NaN	3191000	NaN	NaN	NaN	4196700	4389000	NaN	NaN	NaN	NaN	3057300	NaN	3846900	3829400	5	5	20.9	40.112	0	12.154	12	O32223	O32223	scyllo-inositol 2-dehydrogenase (NADP(+))	iolW	sp|O32223|IOLW_BACSU scyllo-inositol 2-dehydrogenase (NADP(+)) IolW OS=Bacillus subtilis (strain 168) OX=224308 GN=iolW PE=1 SV=1
148690000	109100000	122160000	121130000	197990000	190290000	166410000	163690000	198410000	193270000	269620000	319820000	168630000	206920000	224440000	240810000	209900000	213750000	170460000	195390000	16	16	75.4	23.272	0	260.14	234	O32224	O32224	FMN-dependent NADH-azoreductase 2	azoR2	sp|O32224|AZOR2_BACSU FMN-dependent NADH-azoreductase 2 OS=Bacillus subtilis (strain 168) OX=224308 GN=azoR2 PE=1 SV=1
NaN	NaN	NaN	NaN	1622400	NaN	2111800	1927100	NaN	NaN	NaN	1448400	NaN	1738600	NaN	NaN	NaN	NaN	NaN	1566200	2	2	8.4	21.993	0.0014327	2.2356	8	O32228	O32228	Uncharacterized HTH-type transcriptional regulator YvaF	yvaF	sp|O32228|YVAF_BACSU Uncharacterized HTH-type transcriptional regulator YvaF OS=Bacillus subtilis (strain 168) OX=224308 GN=yvaF PE=4 SV=1
NaN	NaN	NaN	NaN	NaN	NaN	NaN	NaN	NaN	NaN	NaN	NaN	NaN	NaN	NaN	NaN	NaN	NaN	NaN	1727200	2	2	8.3	29.009	0	4.2422	5	O32229	O32229	Uncharacterized oxidoreductase YvaG	yvaG	sp|O32229|YVAG_BACSU Uncharacterized oxidoreductase YvaG OS=Bacillus subtilis (strain 168) OX=224308 GN=yvaG PE=3 SV=1
39548000	40281000	27455000	27909000	48823000	42082000	47710000	41588000	51078000	52958000	61643000	67706000	41286000	40179000	48474000	50200000	58874000	54007000	39497000	38641000	26	26	37.6	88.749	0	54.294	136	O32231	O32231	Ribonuclease R	rnr	sp|O32231|RNR_BACSU Ribonuclease R OS=Bacillus subtilis (strain 168) OX=224308 GN=rnr PE=1 SV=1
4319700	NaN	4315700	4281200	4492500	5533500	5147400	5531100	4932100	4635000	5121700	NaN	5080600	4244500	3567900	NaN	NaN	NaN	NaN	NaN	5	5	23.6	28.193	0	10.685	10	O32232	O32232	Carboxylesterase	est	sp|O32232|EST_BACSU Carboxylesterase OS=Bacillus subtilis (strain 168) OX=224308 GN=est PE=2 SV=2
NaN	NaN	NaN	NaN	NaN	NaN	16082000	10241000	NaN	NaN	NaN	NaN	NaN	NaN	NaN	NaN	NaN	NaN	NaN	NaN	2	2	34.2	7.9957	0	42.741	7	O32233	O32233	Probable protein-export membrane protein SecG	secG	sp|O32233|SECG_BACSU Probable protein-export membrane protein SecG OS=Bacillus subtilis (strain 168) OX=224308 GN=secG PE=2 SV=1
NaN	NaN	NaN	NaN	NaN	NaN	NaN	NaN	1593400	NaN	1425100	2771500	NaN	NaN	NaN	NaN	NaN	NaN	NaN	NaN	3	3	10.5	29.579	0	3.6521	4	O32234	O32234	AB hydrolase superfamily protein YvaM	yvaM	sp|O32234|YVAM_BACSU AB hydrolase superfamily protein YvaM OS=Bacillus subtilis (strain 168) OX=224308 GN=yvaM PE=2 SV=1
2258500	3371000	2521300	2429300	2523600	2515500	8710400	7710600	1823900	2143400	1661600	2123600	2125200	2472800	2110300	1734500	NaN	1639000	2105300	1994100	2	2	20.4	12.271	0.00074239	3.0801	21	O32238	O32238	Uncharacterized HTH-type transcriptional regulator YvaP	yvaP	sp|O32238|YVAP_BACSU Uncharacterized HTH-type transcriptional regulator YvaP OS=Bacillus subtilis (strain 168) OX=224308 GN=yvaP PE=4 SV=2
10709000	9665300	4959600	7438800	7947700	7529900	2459500	1870800	8847400	12514000	1713900	2788900	NaN	NaN	NaN	NaN	1998100	1934200	NaN	3099000	3	3	38.9	10.243	0	3.3624	22	O32242	O32242	Transcriptional repressor SdpR	sdpR	sp|O32242|SDPR_BACSU Transcriptional repressor SdpR OS=Bacillus subtilis (strain 168) OX=224308 GN=sdpR PE=2 SV=1
47424000	39584000	50090000	45880000	57716000	57700000	63525000	66515000	34884000	26431000	33228000	32561000	46819000	50855000	37338000	31657000	31189000	26392000	38596000	37811000	13	13	39.6	33.956	0	128.04	118	O32243	O32243	Glycine betaine/carnitine/choline-binding protein OpuCC	opuCC	sp|O32243|OPUCC_BACSU Glycine betaine/carnitine/choline-binding protein OpuCC OS=Bacillus subtilis (strain 168) OX=224308 GN=opuCC PE=1 SV=1
NaN	NaN	NaN	NaN	NaN	NaN	13630000	14399000	6476400	NaN	NaN	NaN	10776000	10433000	NaN	NaN	NaN	NaN	NaN	NaN	6	6	42.2	23.802	0	42.132	5	O32245	O32245	Uncharacterized protein YvbH	yvbH	sp|O32245|YVBH_BACSU Uncharacterized protein YvbH OS=Bacillus subtilis (strain 168) OX=224308 GN=yvbH PE=4 SV=1
18413000	13072000	18642000	14987000	25200000	18278000	20598000	16551000	11745000	9762300	15378000	16886000	11307000	8624300	7776300	4540600	12517000	8647600	11568000	10645000	5	5	42.6	17.745	0	27.45	52	O32248	O32248	Uncharacterized N-acetyltransferase YvbK	yvbK	sp|O32248|YVBK_BACSU Uncharacterized N-acetyltransferase YvbK OS=Bacillus subtilis (strain 168) OX=224308 GN=yvbK PE=1 SV=1
15094000	16035000	14342000	17888000	14606000	13170000	18173000	15425000	11188000	10771000	22474000	23564000	18824000	22907000	10389000	13602000	26484000	24333000	38648000	42163000	7	7	30	26.276	0	33.658	81	O32259	O32259	Lactate utilization protein C	lutC	sp|O32259|LUTC_BACSU Lactate utilization protein C OS=Bacillus subtilis (strain 168) OX=224308 GN=lutC PE=1 SV=1
NaN	NaN	NaN	NaN	NaN	NaN	2807000	NaN	NaN	1105300	NaN	NaN	NaN	NaN	NaN	NaN	NaN	NaN	NaN	NaN	2	2	6.2	36.618	0.0014347	2.2412	5	O32264	O32264	Probable 2-ketogluconate reductase	yvcT	sp|O32264|TKRA_BACSU Probable 2-ketogluconate reductase OS=Bacillus subtilis (strain 168) OX=224308 GN=yvcT PE=3 SV=1
NaN	NaN	NaN	NaN	NaN	NaN	NaN	NaN	NaN	NaN	3873800	5264700	NaN	NaN	NaN	NaN	NaN	NaN	NaN	NaN	2	2	43.2	8.3266	0	17.914	19	O32280	O32280	UPF0741 protein YwzC	ywzC	sp|O32280|YWZC_BACSU UPF0741 protein YwzC OS=Bacillus subtilis (strain 168) OX=224308 GN=ywzC PE=3 SV=1
23541000	24938000	18156000	17905000	21853000	24940000	31110000	32137000	18377000	18181000	27251000	37410000	19748000	22133000	15771000	16618000	23611000	18974000	21123000	19830000	9	9	68.2	16.791	0	67.045	50	O34305	O34305	Uncharacterized protein YtoQ	ytoQ	sp|O34305|YTOQ_BACSU Uncharacterized protein YtoQ OS=Bacillus subtilis (strain 168) OX=224308 GN=ytoQ PE=4 SV=1
NaN	1063500	1625500	NaN	NaN	NaN	NaN	4181500	1040100	1185600	860330	NaN	NaN	NaN	NaN	NaN	NaN	NaN	NaN	NaN	2	2	8.6	27.974	0	23.023	10	O34308	O34308	Putative oxidoreductase YtkK	ytkK	sp|O34308|YTKK_BACSU Putative oxidoreductase YtkK OS=Bacillus subtilis (strain 168) OX=224308 GN=ytkK PE=3 SV=1
6756900	12263000	11483000	9968100	4293900	7132300	19734000	18373000	8325300	2790200	5592000	7762100	5896100	NaN	4517300	4911900	3889600	NaN	4486600	5617200	6	6	8.7	97.191	0	12.971	23	O34309	O34309	Putative phosphoenolpyruvate synthase	pps	sp|O34309|PPS_BACSU Putative phosphoenolpyruvate synthase OS=Bacillus subtilis (strain 168) OX=224308 GN=pps PE=3 SV=1
13164000	14530000	7359700	10899000	12634000	11835000	14396000	11220000	9904400	8888200	17739000	16954000	24973000	21898000	23107000	23274000	19427000	18912000	19611000	17996000	19	19	15.5	159.7	0	36.599	89	O34313	O34313	Trifunctional nucleotide phosphoesterase protein YfkN;2,3-cyclic-nucleotide 2-phosphodiesterase/3-nucleotidase;5-nucleotidase	yfkN	sp|O34313|NTPES_BACSU Trifunctional nucleotide phosphoesterase protein YfkN OS=Bacillus subtilis (strain 168) OX=224308 GN=yfkN PE=1 SV=1
13664000	13681000	39432000	35989000	44755000	38805000	9171300	11510000	19912000	22891000	13882000	6636800	5997900	10050000	4599300	4713000	5576600	8100000	5321500	NaN	7	7	36.5	29.302	0	48.021	55	O34314	O34314	Uncharacterized ABC transporter ATP-binding protein YtlC	ytlC	sp|O34314|YTLC_BACSU Uncharacterized ABC transporter ATP-binding protein YtlC OS=Bacillus subtilis (strain 168) OX=224308 GN=ytlC PE=3 SV=1
6667700	7951900	6762300	7444900	4418200	6725800	6252800	6961800	9325800	10838000	9424700	6349500	NaN	7039700	5862400	6689600	6610700	4547200	11597000	10377000	5	5	31	24.411	0	26.272	48	O34317	O34317	Probable coenzyme A transferase subunit alpha	yodS	sp|O34317|YODS_BACSU Probable coenzyme A transferase subunit alpha OS=Bacillus subtilis (strain 168) OX=224308 GN=yodS PE=3 SV=1
NaN	NaN	NaN	766590	NaN	1564700	NaN	1639700	NaN	1649700	NaN	NaN	NaN	758300	NaN	NaN	NaN	NaN	NaN	NaN	2	2	19.2	13.19	0	6.7121	6	O34318	O34318	Uncharacterized protein YloU	yloU	sp|O34318|YLOU_BACSU Uncharacterized protein YloU OS=Bacillus subtilis (strain 168) OX=224308 GN=yloU PE=3 SV=1
2833800	3213500	3873100	2561300	3467000	3050400	NaN	2091400	2713700	NaN	1979000	2594600	NaN	NaN	NaN	NaN	NaN	NaN	NaN	NaN	2	2	6.7	44.414	0.0041696	1.5451	4	O34327	O34327	Response regulator aspartate phosphatase J	rapJ	sp|O34327|RAPJ_BACSU Response regulator aspartate phosphatase J OS=Bacillus subtilis (strain 168) OX=224308 GN=rapJ PE=1 SV=1
NaN	NaN	NaN	NaN	NaN	1652600	1993400	2008800	1645500	1952900	NaN	NaN	NaN	NaN	2043600	NaN	NaN	NaN	NaN	NaN	2	2	11.3	23.218	0	6.5009	7	O34328	O34328	Guanylate kinase	gmk	sp|O34328|KGUA_BACSU Guanylate kinase OS=Bacillus subtilis (strain 168) OX=224308 GN=gmk PE=3 SV=2
80723000	66027000	73145000	71619000	98692000	93820000	64615000	73711000	62102000	68819000	82131000	97481000	52752000	49207000	50972000	53441000	56261000	55635000	59912000	61951000	13	13	81.2	17.793	0	309.98	185	O34334	O34334	Uncharacterized protein YjoA	yjoA	sp|O34334|YJOA_BACSU Uncharacterized protein YjoA OS=Bacillus subtilis (strain 168) OX=224308 GN=yjoA PE=1 SV=1
NaN	NaN	5374000	4921900	NaN	NaN	NaN	NaN	NaN	NaN	NaN	NaN	NaN	5133000	NaN	NaN	NaN	NaN	NaN	NaN	4	4	12.2	48.237	0.0014399	2.3706	3	O34335	O34335	Putative binding protein MsmE	msmE	sp|O34335|MELE_BACSU Melibiose/raffinose/stachyose-binding protein MelE OS=Bacillus subtilis (strain 168) OX=224308 GN=melE PE=1 SV=1
1977800	1716200	4857500	4510000	3749800	4063600	1253400	2188600	3473600	3794300	2126700	1262700	NaN	NaN	NaN	NaN	NaN	NaN	NaN	1414000	4	4	20.4	27.881	0	15.714	24	O34338	O34338	Manganese transport system ATP-binding protein MntB	mntB	sp|O34338|MNTB_BACSU Manganese transport system ATP-binding protein MntB OS=Bacillus subtilis (strain 168) OX=224308 GN=mntB PE=2 SV=1
2386600	2707900	NaN	NaN	4481900	NaN	1367700	NaN	NaN	2790300	2381500	3541900	2917700	2903300	5736600	5791200	5489200	5283100	4191800	5546300	2	2	37.5	7.4502	0.0014706	2.8907	15	O34339	O34339	SPBc2 prophage-derived uncharacterized protein YoqI	yoqI	sp|O34339|YOQI_BACSU SPbeta prophage-derived uncharacterized protein YoqI OS=Bacillus subtilis (strain 168) OX=224308 GN=yoqI PE=4 SV=1
17317000	13963000	12577000	12604000	18632000	17944000	20507000	18820000	23726000	20717000	21378000	24329000	16312000	16130000	20208000	20398000	24965000	24783000	17958000	20044000	10	10	42.4	44.004	0	124.92	89	O34340	O34340	3-oxoacyl-[acyl-carrier-protein] synthase 2	fabF	sp|O34340|FABF_BACSU 3-oxoacyl-[acyl-carrier-protein] synthase 2 OS=Bacillus subtilis (strain 168) OX=224308 GN=fabF PE=1 SV=1
NaN	NaN	NaN	NaN	NaN	NaN	NaN	NaN	NaN	NaN	NaN	NaN	NaN	NaN	NaN	NaN	NaN	NaN	NaN	NaN	2	2	44.4	5.3131	0	5.9757	2	O34345	O34345	Uncharacterized protein YflJ	yflJ	sp|O34345|YFLJ_BACSU Uncharacterized protein YflJ OS=Bacillus subtilis (strain 168) OX=224308 GN=yflJ PE=4 SV=1
8972600	11215000	12222000	11324000	10575000	8808300	36903000	33181000	8726400	7324300	11726000	10558000	14054000	19331000	6093400	7221700	9807800	7306400	9959200	5459100	10	10	24.8	44.817	0	25.705	41	O34347	O34347	Argininosuccinate synthase	argG	sp|O34347|ASSY_BACSU Argininosuccinate synthase OS=Bacillus subtilis (strain 168) OX=224308 GN=argG PE=3 SV=1
578000000	473690000	551370000	554890000	577130000	540010000	286790000	282140000	426960000	517020000	503460000	486390000	462820000	480690000	497370000	499990000	636430000	595320000	648840000	759960000	19	19	69.2	35.02	0	323.31	413	O34348	O34348	Fe(3+)-citrate-binding protein YfmC	yfmC	sp|O34348|YFMC_BACSU Fe(3+)-citrate-binding protein YfmC OS=Bacillus subtilis (strain 168) OX=224308 GN=yfmC PE=2 SV=1
NaN	NaN	NaN	NaN	NaN	NaN	NaN	NaN	NaN	NaN	NaN	NaN	NaN	NaN	NaN	NaN	NaN	NaN	NaN	1504100	2	2	6	39.71	0.0014255	2.1626	4	O34353	O34353	Uncharacterized protein YdjN	ydjN	sp|O34353|YDJN_BACSU Uncharacterized protein YdjN OS=Bacillus subtilis (strain 168) OX=224308 GN=ydjN PE=3 SV=1
7843300	7707000	6901300	NaN	NaN	NaN	10587000	11545000	11245000	12074000	NaN	10844000	9031000	12582000	8416500	10889000	9589600	10411000	11310000	13128000	2	2	4	58.476	0.0095825	1.0924	10	O34355	O34355	Putative amidohydrolase YtcJ	ytcJ	sp|O34355|YTCJ_BACSU Putative amidohydrolase YtcJ OS=Bacillus subtilis (strain 168) OX=224308 GN=ytcJ PE=3 SV=1
NaN	3222400	NaN	2065300	NaN	NaN	870400	2160300	1059900	3279300	NaN	1302300	NaN	NaN	NaN	2866700	NaN	NaN	NaN	4887300	3	3	32.7	12.747	0	3.5851	8	O34357	O34357	Thioredoxin-like protein YtpP	ytpP	sp|O34357|YTPP_BACSU Thioredoxin-like protein YtpP OS=Bacillus subtilis (strain 168) OX=224308 GN=ytpP PE=2 SV=1
NaN	2455500	886300	1321000	NaN	NaN	982250	NaN	1604700	1409600	NaN	1142600	470300	550120	NaN	NaN	1038400	1190600	1130500	1196600	4	4	7.7	54.054	0	4.0622	7	O34363	O34363	Putative L-amino-acid oxidase YobN	yobN	sp|O34363|YOBN_BACSU Putative L-amino-acid oxidase YobN OS=Bacillus subtilis (strain 168) OX=224308 GN=yobN PE=3 SV=3
30192000	28119000	27115000	29373000	23816000	26100000	24778000	22989000	21174000	21038000	36591000	23869000	19522000	24942000	25218000	24166000	22442000	22204000	23943000	26763000	5	5	58.8	9.2666	0	15.092	51	O34365	O34365	Uncharacterized protein YtmB	ytmB	sp|O34365|YTMB_BACSU Uncharacterized protein YtmB OS=Bacillus subtilis (strain 168) OX=224308 GN=ytmB PE=1 SV=1
5932700	5217400	3687400	2952500	3790000	4068400	8111800	12327000	3928800	4338300	11565000	9560800	13872000	13845000	19827000	22932000	21222000	12917000	21566000	26569000	10	10	31.8	48.892	0	34.369	51	O34371	O34371	Putative oxidoreductase YteT	yteT	sp|O34371|YTET_BACSU Putative oxidoreductase YteT OS=Bacillus subtilis (strain 168) OX=224308 GN=yteT PE=2 SV=1
28685000	27760000	20088000	18361000	17026000	19499000	11712000	9603500	8040100	9370900	12143000	18342000	10650000	9368000	4093600	4641700	13783000	12113000	23573000	26091000	5	4	37.5	20.948	0	142.56	45	O34384	O34384	Uncharacterized protein YceE	yceE	sp|O34384|YCEE_BACSU Uncharacterized protein YceE OS=Bacillus subtilis (strain 168) OX=224308 GN=yceE PE=3 SV=1
19952000	23522000	13813000	12800000	15354000	15900000	16225000	12329000	15319000	11111000	21044000	21907000	22361000	20749000	20237000	19332000	20578000	18032000	22244000	23190000	11	11	45.8	33.418	0	34.89	58	O34385	O34385	Manganese-binding lipoprotein MntA	mntA	sp|O34385|MNTA_BACSU Manganese-binding lipoprotein MntA OS=Bacillus subtilis (strain 168) OX=224308 GN=mntA PE=2 SV=1
24918000	22407000	19301000	19193000	35262000	36865000	36609000	34658000	46161000	50720000	43468000	32179000	25870000	23966000	34167000	36689000	48168000	43209000	29738000	30569000	17	17	48.2	62.148	0	110.23	127	O34389;P45868	O34389	Probable NAD-dependent malic enzyme 3	malS	sp|O34389|MAO3_BACSU Probable NAD-dependent malic enzyme 3 OS=Bacillus subtilis (strain 168) OX=224308 GN=malS PE=3 SV=1
9857800	8112800	16635000	15699000	14312000	14219000	15796000	20342000	11902000	11775000	7056200	11085000	9163600	7622100	9429900	7723100	10885000	9175800	6599700	10204000	6	6	22.6	29.836	0	9.8601	42	O34394	O34394	Uncharacterized protein YjjA	yjjA	sp|O34394|YJJA_BACSU Uncharacterized protein YjjA OS=Bacillus subtilis (strain 168) OX=224308 GN=yjjA PE=4 SV=1
154850000	164100000	206210000	199260000	235650000	226310000	127590000	123700000	416850000	404570000	159890000	177060000	195370000	202390000	236000000	222110000	318120000	329910000	271260000	255250000	26	26	67.1	46.16	0	323.31	474	O34413	O34413	Putative glycosyltransferase YtcC	ytcC	sp|O34413|YTCC_BACSU Putative glycosyltransferase YtcC OS=Bacillus subtilis (strain 168) OX=224308 GN=ytcC PE=3 SV=1
46681000	42540000	33668000	93612000	55622000	74343000	13441000	NaN	49827000	53023000	NaN	NaN	NaN	NaN	NaN	NaN	NaN	NaN	NaN	NaN	2	2	15	26.929	0	47.767	17	O34414	O34414	Uncharacterized protein YodN	yodN	sp|O34414|YODN_BACSU Uncharacterized protein YodN OS=Bacillus subtilis (strain 168) OX=224308 GN=yodN PE=4 SV=1
19410000	19110000	17249000	NaN	20596000	22255000	NaN	15844000	19655000	17632000	21628000	24377000	20237000	NaN	NaN	NaN	25349000	NaN	24480000	25542000	2	2	21.7	12.051	0	10.672	10	O34418	O34418	Uncharacterized protein YfkI	yfkI	sp|O34418|YFKI_BACSU Uncharacterized protein YfkI OS=Bacillus subtilis (strain 168) OX=224308 GN=yfkI PE=3 SV=1
83555000	75690000	122200000	115450000	162730000	150630000	79773000	88227000	194880000	185070000	93896000	92584000	65888000	63390000	69618000	66908000	94126000	84352000	100520000	95853000	24	24	80.3	40.918	0	323.31	272	O34421	O34421	Probable acyl-CoA dehydrogenase YngJ	yngJ	sp|O34421|ACDC_BACSU Probable acyl-CoA dehydrogenase YngJ OS=Bacillus subtilis (strain 168) OX=224308 GN=yngJ PE=3 SV=1
6427900000	5664200000	8186800000	8067500000	5185100000	4940000000	3807400000	4503100000	4627000000	4984000000	3884800000	4447900000	4476800000	4404400000	5609000000	5456000000	5267700000	5139000000	5158300000	4455100000	29	29	87.1	31.309	0	323.31	1066	O34423	O34423	Uncharacterized protein YjqC	yjqC	sp|O34423|YJQC_BACSU Uncharacterized protein YjqC OS=Bacillus subtilis (strain 168) OX=224308 GN=yjqC PE=3 SV=2
4173200	4557200	5108800	5089800	3056400	2703300	4269600	9647700	3677100	3004100	4170500	1786000	2039400	2013200	3546500	4158200	2384100	NaN	NaN	NaN	6	6	17.6	37.476	0	19.742	23	O34425	O34425	Glyceraldehyde-3-phosphate dehydrogenase 2	gapB	sp|O34425|G3P2_BACSU Glyceraldehyde-3-phosphate dehydrogenase 2 OS=Bacillus subtilis (strain 168) OX=224308 GN=gapB PE=1 SV=1
47861000	40581000	43976000	33358000	44960000	36395000	10317000	11935000	35166000	38099000	29030000	34292000	23934000	32151000	26018000	27262000	35961000	50628000	74755000	71745000	5	5	35.7	13.873	0	15.072	29	O34426	O34426	S-adenosylmethionine decarboxylase proenzyme;S-adenosylmethionine decarboxylase beta chain;S-adenosylmethionine decarboxylase alpha chain	speH	sp|O34426|SPEH_BACSU S-adenosylmethionine decarboxylase proenzyme OS=Bacillus subtilis (strain 168) OX=224308 GN=speH PE=1 SV=2
63038000	75881000	70321000	65094000	79984000	69202000	52426000	45773000	64402000	60218000	74349000	72060000	72864000	70832000	71150000	68193000	103460000	84694000	84395000	86389000	23	23	29.9	97.292	0	244.15	227	O34431;REV__CON__ENSEMBL:ENSBTAP00000023402	O34431	Calcium-transporting ATPase	yloB	sp|O34431|ATCL_BACSU Calcium-transporting ATPase OS=Bacillus subtilis (strain 168) OX=224308 GN=yloB PE=1 SV=1
175630000	149970000	79229000	74798000	116340000	107910000	520110000	448920000	152000000	152860000	248020000	276670000	386500000	362680000	227980000	229400000	151640000	156630000	97943000	109890000	37	37	57.8	87.738	0	323.31	420	O34433	O34433	Putative phage-related protein YobO	yobO	sp|O34433|YOBO_BACSU Putative phage-related protein YobO OS=Bacillus subtilis (strain 168) OX=224308 GN=yobO PE=4 SV=1
NaN	2163100	1986900	NaN	NaN	1654700	3426900	3552000	1251900	1338200	2285900	2206900	NaN	1717700	NaN	NaN	NaN	NaN	NaN	NaN	4	4	15.1	33.63	0	5.7314	10	O34441	O34441	UPF0701 protein YloC	yloC	sp|O34441|YLOC_BACSU UPF0701 protein YloC OS=Bacillus subtilis (strain 168) OX=224308 GN=yloC PE=3 SV=1
1560400	1382000	2249100	2110900	2399200	2450700	1890800	2220200	NaN	2047500	NaN	1179000	NaN	1098300	NaN	NaN	NaN	NaN	NaN	NaN	4	4	9.8	50.844	0	28.553	12	O34442	O34442	Magnesium transporter MgtE	mgtE	sp|O34442|MGTE_BACSU Magnesium transporter MgtE OS=Bacillus subtilis (strain 168) OX=224308 GN=mgtE PE=3 SV=1
10358000	6814700	6333700	4944400	4881800	4601400	18097000	16593000	3571600	4862500	6601400	9814800	10807000	10026000	3707800	3423700	3920400	4180600	5404100	3929300	14	14	28	53.503	0	25.972	32	O34448	O34448	SPBc2 prophage-derived uncharacterized protein YopQ	yopQ	sp|O34448|YOPQ_BACSU SPbeta prophage-derived uncharacterized protein YopQ OS=Bacillus subtilis (strain 168) OX=224308 GN=yopQ PE=4 SV=1
123540000	89533000	154520000	140330000	179210000	202400000	161960000	164130000	139090000	123200000	140440000	120610000	122440000	119680000	129580000	123680000	110630000	100270000	87394000	91094000	12	12	60	23.844	0	308.68	169	O34454	O34454	UPF0111 protein YkaA	ykaA	sp|O34454|YKAA_BACSU UPF0111 protein YkaA OS=Bacillus subtilis (strain 168) OX=224308 GN=ykaA PE=3 SV=1
NaN	NaN	NaN	NaN	1989000	NaN	2158100	NaN	NaN	2550000	NaN	2006500	NaN	NaN	NaN	NaN	NaN	NaN	NaN	NaN	2	2	9.2	23.333	0.0021067	1.8439	4	O34466	O34466	Probable coenzyme A transferase subunit beta	yodR	sp|O34466|YODR_BACSU Probable coenzyme A transferase subunit beta OS=Bacillus subtilis (strain 168) OX=224308 GN=yodR PE=3 SV=1
4376900	6192000	NaN	NaN	NaN	NaN	11493000	12468000	7275700	NaN	8064700	4293700	5808900	5676000	4559300	NaN	4760600	NaN	NaN	NaN	4	4	21.9	19.039	0	7.1886	10	O34468	O34468	Uncharacterized N-acetyltransferase YlbP	ylbP	sp|O34468|YLBP_BACSU Uncharacterized N-acetyltransferase YlbP OS=Bacillus subtilis (strain 168) OX=224308 GN=ylbP PE=1 SV=2
60214000	57536000	49923000	47888000	63054000	62170000	48036000	46318000	60102000	56460000	67128000	79281000	79512000	82809000	73621000	73500000	74744000	75499000	75283000	76567000	13	13	50.7	37.651	0	82.33	155	O34470	O34470	Uncharacterized protein YlbL	ylbL	sp|O34470|YLBL_BACSU Uncharacterized protein YlbL OS=Bacillus subtilis (strain 168) OX=224308 GN=ylbL PE=1 SV=2
15855000	16548000	11476000	10918000	18921000	19815000	23202000	24624000	29085000	19354000	23589000	33634000	18130000	17157000	18063000	16898000	18562000	19056000	15921000	17858000	8	8	36.2	25.628	0	32.662	67	O34475	O34475	Putative NAD(P)H nitroreductase YfkO	yfkO	sp|O34475|YFKO_BACSU Putative NAD(P)H nitroreductase YfkO OS=Bacillus subtilis (strain 168) OX=224308 GN=yfkO PE=1 SV=1
NaN	NaN	NaN	NaN	NaN	NaN	NaN	NaN	NaN	NaN	NaN	2281200	NaN	NaN	NaN	NaN	NaN	NaN	NaN	NaN	2	2	8.1	34.702	0.001442	2.3881	5	O34483	O34483	HPr kinase/phosphorylase	hprK	sp|O34483|HPRK_BACSU HPr kinase/phosphorylase OS=Bacillus subtilis (strain 168) OX=224308 GN=hprK PE=1 SV=3
6654000	8723700	7606600	NaN	3248600	11261000	6292000	6933100	8348400	12415000	NaN	NaN	NaN	8894700	9105600	12903000	NaN	6815800	NaN	NaN	3	3	13.3	27.211	0	6.9241	17	O34484	O34484	Methionine aminopeptidase 2	mapB	sp|O34484|MAP12_BACSU Methionine aminopeptidase 2 OS=Bacillus subtilis (strain 168) OX=224308 GN=mapB PE=1 SV=1
153830000	153540000	228220000	200520000	203680000	181920000	216860000	192690000	249830000	247500000	177600000	173240000	216870000	225690000	216230000	191100000	231420000	233460000	303560000	237020000	10	10	48.7	38.41	0	42.727	48	O34499	O34499	6-phosphogluconolactonase	pgl	sp|O34499|6PGL_BACSU 6-phosphogluconolactonase OS=Bacillus subtilis (strain 168) OX=224308 GN=pgl PE=1 SV=1
16272000	14548000	43612000	37293000	20365000	22028000	NaN	NaN	8034400	14847000	14734000	NaN	16359000	16906000	32965000	29887000	11512000	15104000	11824000	13984000	2	2	81.8	5.1775	0	50.621	27	O34503	O34503	Uncharacterized protein YtzD	ytzD	sp|O34503|YTZD_BACSU Uncharacterized protein YtzD OS=Bacillus subtilis (strain 168) OX=224308 GN=ytzD PE=4 SV=2
15751000	15811000	13564000	11399000	11120000	10141000	14785000	17673000	13787000	11255000	20308000	18321000	16599000	14530000	14459000	14074000	25141000	18711000	20177000	18596000	10	10	46.2	39.472	0	40.872	54	O34508	O34508	L-Ala-D/L-Glu epimerase	ykfB	sp|O34508|AEEP_BACSU L-Ala-D/L-Glu epimerase OS=Bacillus subtilis (strain 168) OX=224308 GN=ykfB PE=1 SV=1
NaN	3311300	NaN	1952800	NaN	NaN	7688600	8276300	NaN	1154200	NaN	983320	10619000	18163000	NaN	NaN	NaN	NaN	NaN	NaN	3	3	6.6	48.58	0	9.6273	15	O34521	O34521	PTS system N-acetylglucosamine-specific EIICB component;N-acetylglucosamine permease IIC component;N-acetylglucosamine-specific phosphotransferase enzyme IIB component	nagP	sp|O34521|PTWCB_BACSU PTS system N-acetylglucosamine-specific EIICB component OS=Bacillus subtilis (strain 168) OX=224308 GN=nagP PE=2 SV=1
NaN	2686500	NaN	1424700	NaN	2025600	6375600	5434400	2100800	2260900	2287700	NaN	3269200	1918000	1522500	1545500	2185100	2233400	2136600	NaN	2	2	8	24.503	0.00074349	3.1255	20	O34522	O34522	tRNA (guanine-N(7)-)-methyltransferase	trmB	sp|O34522|TRMB_BACSU tRNA (guanine-N(7)-)-methyltransferase OS=Bacillus subtilis (strain 168) OX=224308 GN=trmB PE=1 SV=1
19149000	18510000	18487000	16944000	14265000	15619000	20096000	28243000	15298000	15432000	24108000	13966000	16385000	13769000	19625000	17960000	13763000	14191000	14476000	10250000	11	11	42.7	36.673	0	101.59	98	O34525	O34525	Putative signal peptide peptidase SppA	sppA	sp|O34525|SPPA_BACSU Putative signal peptide peptidase SppA OS=Bacillus subtilis (strain 168) OX=224308 GN=sppA PE=1 SV=1
5284800	3268500	4074300	4560000	4312600	3841500	3189500	4152100	3985800	4526800	8794900	6275200	5667600	6820700	8949100	11729000	9786600	4302300	2764800	4690700	5	5	7.9	97.279	0	24.931	26	O34526	O34526	Alanine--tRNA ligase	alaS	sp|O34526|SYA_BACSU Alanine--tRNA ligase OS=Bacillus subtilis (strain 168) OX=224308 GN=alaS PE=3 SV=1
4356900	4544000	NaN	NaN	3969800	4580300	5669500	NaN	3706300	3913800	NaN	3608500	NaN	NaN	3240100	NaN	3452100	2679500	NaN	NaN	2	2	29.7	15.255	0	13.168	6	O34527	O34527	HTH-type transcriptional regulator CymR	cymR	sp|O34527|CYMR_BACSU HTH-type transcriptional regulator CymR OS=Bacillus subtilis (strain 168) OX=224308 GN=cymR PE=1 SV=2
17720000	17699000	12275000	14902000	17995000	22527000	28482000	30177000	15762000	16062000	23863000	16262000	22166000	22546000	25143000	23695000	21323000	20837000	16139000	15750000	9	9	35.1	34.254	0	43.917	76	O34529	O34529	ATP-dependent 6-phosphofructokinase	pfkA	sp|O34529|PFKA_BACSU ATP-dependent 6-phosphofructokinase OS=Bacillus subtilis (strain 168) OX=224308 GN=pfkA PE=1 SV=1
NaN	NaN	NaN	NaN	NaN	5235600	NaN	NaN	NaN	NaN	NaN	NaN	NaN	NaN	NaN	NaN	NaN	NaN	NaN	NaN	2	2	15.5	17.312	0	6.5276	7	O34536	O34536	Uncharacterized N-acetyltransferase YfmK	yfmK	sp|O34536|YFMK_BACSU Uncharacterized N-acetyltransferase YfmK OS=Bacillus subtilis (strain 168) OX=224308 GN=yfmK PE=3 SV=1
NaN	NaN	NaN	NaN	NaN	NaN	3358000	4165300	NaN	NaN	NaN	NaN	4135800	4529500	2935500	3146700	NaN	NaN	NaN	NaN	4	4	14.4	39.179	0	4.6673	8	O34538	O34538	Uncharacterized lipoprotein YcdA	ycdA	sp|O34538|YCDA_BACSU Uncharacterized lipoprotein YcdA OS=Bacillus subtilis (strain 168) OX=224308 GN=ycdA PE=1 SV=1
NaN	NaN	NaN	NaN	NaN	NaN	NaN	NaN	NaN	NaN	NaN	NaN	NaN	314980	NaN	NaN	NaN	NaN	NaN	NaN	2	2	9.2	33.851	0.0021216	1.9514	1	O34543	O34543	Putative ring-cleaving dioxygenase MhqE	mhqE	sp|O34543|MHQE_BACSU Putative ring-cleaving dioxygenase MhqE OS=Bacillus subtilis (strain 168) OX=224308 GN=mhqE PE=2 SV=1
40566000	32908000	57868000	58634000	58119000	59215000	44193000	33119000	70233000	55090000	27591000	36911000	33788000	35395000	35177000	30446000	27821000	30183000	35170000	33307000	17	17	49.5	49.087	0	132.52	160	O34544	O34544	Biotin carboxylase 2	accC2	sp|O34544|ACCC2_BACSU Biotin carboxylase 2 OS=Bacillus subtilis (strain 168) OX=224308 GN=accC2 PE=3 SV=1
108330000	90719000	86964000	80992000	87895000	74983000	21160000	17817000	64379000	66890000	505370000	346330000	119970000	105390000	189600000	191220000	506610000	489240000	420150000	478600000	7	7	51	16.88	0	317.77	180	O34554	O34554	Uncharacterized protein YjfA	yjfA	sp|O34554|YJFA_BACSU Uncharacterized protein YjfA OS=Bacillus subtilis (strain 168) OX=224308 GN=yjfA PE=3 SV=1
42202000	38985000	15387000	15042000	11763000	10751000	101950000	105540000	15430000	14841000	86168000	82841000	138510000	137150000	65171000	73619000	35779000	33048000	38576000	41094000	19	19	52.8	42.968	0	190.38	163	O34559	O34559	Unsaturated rhamnogalacturonyl hydrolase YteR	yteR	sp|O34559|URHG2_BACSU Unsaturated rhamnogalacturonyl hydrolase YteR OS=Bacillus subtilis (strain 168) OX=224308 GN=yteR PE=1 SV=1
617650000	588860000	440330000	455440000	412910000	406260000	644220000	688940000	287940000	283080000	717810000	567530000	1162500000	1014800000	1256800000	1362800000	574790000	611680000	712890000	606720000	27	27	74	29.756	0	323.31	455	O34563	O34563	ABC transporter glutamine-binding protein GlnH	glnH	sp|O34563|GLNH_BACSU ABC transporter glutamine-binding protein GlnH OS=Bacillus subtilis (strain 168) OX=224308 GN=glnH PE=2 SV=1
11991000	19747000	12737000	19489000	17923000	19858000	29181000	17696000	22966000	16943000	22006000	18236000	16068000	10820000	15332000	15674000	15314000	12359000	16472000	21292000	6	6	45	20.447	0	36.202	47	O34564	O34564	Thioredoxin-like protein YkuU	ykuU	sp|O34564|YKUU_BACSU Putative peroxiredoxin YkuU OS=Bacillus subtilis (strain 168) OX=224308 GN=ykuU PE=3 SV=1
7375100	NaN	NaN	NaN	NaN	NaN	4746400	9470100	7256000	5963000	NaN	NaN	NaN	NaN	NaN	NaN	NaN	NaN	NaN	NaN	4	4	28.4	21.146	0	10.658	6	O34570	O34570	RNA 2,3-cyclic phosphodiesterase	ytlP	sp|O34570|THPR_BACSU RNA 2,3-cyclic phosphodiesterase OS=Bacillus subtilis (strain 168) OX=224308 GN=ytlP PE=1 SV=1
NaN	NaN	NaN	NaN	NaN	NaN	NaN	NaN	NaN	NaN	NaN	1408900	NaN	NaN	NaN	NaN	NaN	NaN	NaN	NaN	2	2	13.2	22.544	0	6.2481	3	O34577	O34577	Probable adenylyl-sulfate kinase	cysC	sp|O34577|CYSC1_BACSU Probable adenylyl-sulfate kinase OS=Bacillus subtilis (strain 168) OX=224308 GN=cysC PE=2 SV=1
223560000	209190000	168770000	184640000	214930000	224660000	134290000	123700000	352290000	345260000	281390000	320180000	174760000	193310000	149580000	162800000	391240000	398400000	285710000	371190000	19	19	67.8	29.587	0	323.31	389	O34579	O34579	Uncharacterized protein YfkD	yfkD	sp|O34579|YFKD_BACSU Uncharacterized protein YfkD OS=Bacillus subtilis (strain 168) OX=224308 GN=yfkD PE=2 SV=1
188850000	144290000	214780000	183350000	172740000	160560000	156240000	129220000	302880000	260290000	111720000	183490000	119760000	212560000	178150000	203360000	250030000	217500000	243380000	360460000	5	4	84.7	6.7375	0	174.78	144	O34585	O34585	Uncharacterized protein YjzC	yjzC	sp|O34585|YJZC_BACSU Uncharacterized protein YjzC OS=Bacillus subtilis (strain 168) OX=224308 GN=yjzC PE=4 SV=1
23324000	17824000	16403000	17771000	20719000	22876000	15520000	15675000	21467000	23304000	20285000	26497000	29531000	29663000	24398000	24175000	41057000	42536000	33019000	36811000	10	10	35	39.631	0	26.911	108	O34586	O34586	Uncharacterized membrane protein YlbC	ylbC	sp|O34586|YLBC_BACSU Uncharacterized membrane protein YlbC OS=Bacillus subtilis (strain 168) OX=224308 GN=ylbC PE=4 SV=1
13560000	12854000	22142000	17833000	22635000	23863000	17210000	17089000	34145000	23463000	11735000	16919000	9476800	7808900	12826000	12595000	14750000	13164000	14238000	16178000	3	3	46.8	9.2444	0	66.379	60	O34588	O34588	Uncharacterized protein YkuJ	ykuJ	sp|O34588|YKUJ_BACSU Uncharacterized protein YkuJ OS=Bacillus subtilis (strain 168) OX=224308 GN=ykuJ PE=1 SV=1
NaN	NaN	NaN	NaN	NaN	NaN	NaN	NaN	NaN	NaN	NaN	NaN	NaN	NaN	5212200	NaN	NaN	NaN	NaN	NaN	2	2	18.5	16.642	0	18.878	6	O34589	O34589	Probable flavodoxin-2	ykuP	sp|O34589|FLAW_BACSU Probable flavodoxin 2 OS=Bacillus subtilis (strain 168) OX=224308 GN=ykuP PE=3 SV=2
23111000	23158000	9066400	7295800	11242000	13203000	12600000	12655000	24438000	23943000	25432000	26837000	20897000	20482000	19903000	19088000	25333000	25564000	35937000	38436000	13	13	51.5	36.845	0	30.381	71	O34591	O34591	Acetoin:2,6-dichlorophenolindophenol oxidoreductase subunit beta	acoB	sp|O34591|ACOB_BACSU Acetoin:2,6-dichlorophenolindophenol oxidoreductase subunit beta OS=Bacillus subtilis (strain 168) OX=224308 GN=acoB PE=3 SV=3
3723600	4040600	4815800	5444100	NaN	NaN	5161700	4774100	5412800	4883300	NaN	3957000	NaN	NaN	NaN	NaN	NaN	NaN	1858800	NaN	4	4	17	30.509	0	16.933	7	O34592	O34592	AB hydrolase superfamily protein YdjP	ydjP	sp|O34592|YDJP_BACSU AB hydrolase superfamily protein YdjP OS=Bacillus subtilis (strain 168) OX=224308 GN=ydjP PE=2 SV=1
25164000	19378000	16784000	18426000	20938000	20361000	24855000	16988000	20613000	25257000	31846000	31655000	26753000	24138000	27869000	25440000	18132000	15724000	27015000	23118000	3	3	35.7	11.928	0	44.445	44	O34594	O34594	Cytochrome c-551	cccB	sp|O34594|CY551_BACSU Cytochrome c-551 OS=Bacillus subtilis (strain 168) OX=224308 GN=cccB PE=1 SV=1
6352500	NaN	6161400	5438600	2800000	3246100	3777200	6337500	4395300	8891300	3676200	2974900	2118300	2905400	2409800	2629700	1600400	1782900	1458400	1028000	3	3	27.6	17.715	0	32.96	26	O34596	O34596	Antitoxin YobK	yobK	sp|O34596|YOBK_BACSU Antitoxin YobK OS=Bacillus subtilis (strain 168) OX=224308 GN=yobK PE=1 SV=1
NaN	3756600	NaN	4131600	4193400	NaN	4862200	6059900	3428800	5233500	8510800	3558300	4961900	8444600	NaN	NaN	6509800	5594500	NaN	NaN	4	4	26.5	35.084	0	42.47	17	O34600	O34600	Bifunctional oligoribonuclease and PAP phosphatase NrnA	nrnA	sp|O34600|NRNA_BACSU Bifunctional oligoribonuclease and PAP phosphatase NrnA OS=Bacillus subtilis (strain 168) OX=224308 GN=nrnA PE=1 SV=1
18507000	15878000	19015000	16090000	25749000	25952000	13455000	13172000	14475000	15700000	18520000	24545000	18998000	17333000	22995000	17717000	24114000	24059000	16336000	31207000	8	8	39.6	34.083	0	63.79	53	O34611	O34611	Uncharacterized protein YoaR	yoaR	sp|O34611|YOAR_BACSU Uncharacterized protein YoaR OS=Bacillus subtilis (strain 168) OX=224308 GN=yoaR PE=4 SV=1
NaN	NaN	NaN	NaN	NaN	NaN	2300800	NaN	NaN	NaN	NaN	1802600	NaN	NaN	NaN	NaN	NaN	NaN	NaN	NaN	3	3	3.3	125.35	0	5.2244	6	O34623	O34623	DNA polymerase III subunit alpha	dnaE	sp|O34623|DPO3A_BACSU DNA polymerase III subunit alpha OS=Bacillus subtilis (strain 168) OX=224308 GN=dnaE PE=3 SV=1
NaN	NaN	NaN	NaN	NaN	NaN	NaN	NaN	NaN	NaN	NaN	NaN	NaN	344290	NaN	NaN	NaN	NaN	NaN	NaN	2	2	9.2	20.666	0.0055363	1.3523	3	O34624	O34624	UPF0316 protein YebE	yebE	sp|O34624|YEBE_BACSU UPF0316 protein YebE OS=Bacillus subtilis (strain 168) OX=224308 GN=yebE PE=3 SV=2
102880000	90837000	112370000	109660000	140640000	132450000	303450000	296850000	134030000	125470000	113150000	120220000	139340000	128540000	77356000	73560000	98093000	99608000	71068000	70397000	21	21	64.9	41.081	0	323.31	186	O34628	O34628	Uncharacterized protein YvlB	yvlB	sp|O34628|YVLB_BACSU Uncharacterized protein YvlB OS=Bacillus subtilis (strain 168) OX=224308 GN=yvlB PE=4 SV=1
31208000	29730000	22556000	21557000	28404000	29245000	33282000	36448000	26184000	29806000	35263000	35091000	40818000	32274000	40532000	40251000	43154000	44040000	27325000	31833000	11	11	30.8	44.517	0	63.077	96	O34629	O34629	Uncharacterized lipoprotein YerH	yerH	sp|O34629|YERH_BACSU Uncharacterized lipoprotein YerH OS=Bacillus subtilis (strain 168) OX=224308 GN=yerH PE=3 SV=1
13747000	13721000	16545000	15017000	12680000	12272000	18553000	21423000	6647600	5609700	14529000	NaN	8969500	NaN	NaN	NaN	11677000	7655600	8725200	8425100	8	8	62.1	15.582	0	44.796	27	O34633	O34633	Uncharacterized protein YjlC	yjlC	sp|O34633|YJLC_BACSU Uncharacterized protein YjlC OS=Bacillus subtilis (strain 168) OX=224308 GN=yjlC PE=2 SV=1
836840	771370	913480	909620	1166500	1157300	722670	591740	817950	827770	808230	NaN	NaN	NaN	939980	NaN	777010	830260	770080	813950	2	2	15.2	15.21	0.0014588	2.6856	7	O34634	O34634	Putative Holliday junction resolvase	yrrK	sp|O34634|YQGF_BACSU Putative pre-16S rRNA nuclease OS=Bacillus subtilis (strain 168) OX=224308 GN=yrrK PE=1 SV=1
NaN	NaN	NaN	NaN	NaN	NaN	2057600	2493900	NaN	NaN	NaN	NaN	NaN	NaN	NaN	NaN	NaN	NaN	NaN	NaN	2	2	19.1	23.819	0	15.162	11	O34635	O34635	Probable L-serine dehydratase, beta chain	sdaAB	sp|O34635|SDHAB_BACSU Probable L-serine dehydratase, beta chain OS=Bacillus subtilis (strain 168) OX=224308 GN=sdaAB PE=3 SV=1
252410000	231900000	184880000	166230000	200980000	212630000	254470000	254880000	236960000	251900000	231600000	191610000	267610000	261680000	289740000	290810000	323070000	315400000	232980000	244070000	32	32	67.4	49.263	0	323.31	428	O34645	O34645	Alpha-galactosidase	melA	sp|O34645|AGAL_BACSU Alpha-galactosidase OS=Bacillus subtilis (strain 168) OX=224308 GN=melA PE=1 SV=1
19805000000	15148000000	19770000000	18663000000	24139000000	20317000000	19720000000	20796000000	23012000000	20074000000	14240000000	33442000000	17324000000	22218000000	18658000000	17895000000	20425000000	19430000000	28837000000	31449000000	2	2	15.7	9.1935	0	43.122	151	O34654	O34654	Uncharacterized protein YodI	yodI	sp|O34654|YODI_BACSU Uncharacterized protein YodI OS=Bacillus subtilis (strain 168) OX=224308 GN=yodI PE=4 SV=1
4399400000	3991900000	3055200000	2807400000	4026600000	3995500000	1269000000	1436800000	3438600000	3639300000	4954500000	4645900000	4264600000	4008300000	5952100000	6006400000	5778800000	5749300000	4907800000	4784600000	35	35	79.8	41.245	0	323.31	1000	O34656	O34656	Spore coat protein I	cotI	sp|O34656|COTI_BACSU Spore coat protein I OS=Bacillus subtilis (strain 168) OX=224308 GN=cotI PE=1 SV=1
175090000	149470000	159960000	152240000	215300000	210880000	118740000	119260000	133460000	145550000	159980000	171470000	231620000	185390000	226260000	207330000	238090000	219940000	202850000	208720000	16	16	45.3	52.906	0	319.45	248	O34659	O34659	YbbR-like domain-containing protein YbbR	ybbR	sp|O34659|CDAR_BACSU CdaA regulatory protein CdaR OS=Bacillus subtilis (strain 168) OX=224308 GN=cdaR PE=1 SV=2
120170000	117910000	95880000	89558000	116690000	112880000	120380000	115470000	138860000	147910000	125350000	137850000	105670000	111450000	83394000	90742000	140930000	133910000	166650000	161730000	22	22	50.9	53.882	0	235.15	358	O34660	O34660	Putative aldehyde dehydrogenase DhaS	dhaS	sp|O34660|ALDH4_BACSU Putative aldehyde dehydrogenase DhaS OS=Bacillus subtilis (strain 168) OX=224308 GN=dhaS PE=3 SV=1
23525000	20391000	25643000	22950000	27229000	28417000	21350000	30528000	28892000	25504000	35054000	28512000	24548000	25528000	21472000	23066000	25800000	26730000	26502000	18891000	15	15	52.7	48.413	0	95.027	138	O34662	O34662	Uncharacterized aminotransferase YodT	yodT	sp|O34662|YODT_BACSU Uncharacterized aminotransferase YodT OS=Bacillus subtilis (strain 168) OX=224308 GN=yodT PE=3 SV=1
95017000	88295000	94800000	95563000	115650000	104450000	49680000	47532000	72132000	74689000	92767000	100080000	97131000	93259000	97061000	95074000	104780000	103730000	97948000	103950000	25	25	59	51.148	0	245.69	277	O34666	O34666	Carboxy-terminal processing protease CtpA	ctpA	sp|O34666|CTPA_BACSU Carboxy-terminal processing protease CtpA OS=Bacillus subtilis (strain 168) OX=224308 GN=ctpA PE=2 SV=1
100950000	80364000	94755000	102110000	93907000	90535000	48782000	45136000	58000000	49991000	84162000	116120000	75255000	66300000	90455000	77838000	77164000	70753000	89338000	77623000	5	5	49.7	17.714	0	190.5	101	O34667	O34667	S-ribosylhomocysteine lyase	luxS	sp|O34667|LUXS_BACSU S-ribosylhomocysteine lyase OS=Bacillus subtilis (strain 168) OX=224308 GN=luxS PE=1 SV=1
105680000	94725000	203510000	171470000	189290000	156480000	84831000	85040000	177310000	163500000	112050000	135540000	73609000	71433000	53913000	55457000	72941000	69000000	78179000	81505000	19	19	45	54.073	0	138.95	209	O34676	O34676	L-lysine 2,3-aminomutase	kamA	sp|O34676|KAMA_BACSU L-lysine 2,3-aminomutase OS=Bacillus subtilis (strain 168) OX=224308 GN=kamA PE=1 SV=1
21789000	17178000	30631000	25673000	31910000	30575000	22281000	17062000	21378000	19167000	27030000	31911000	15546000	14095000	7059000	7685900	12642000	8916400	5615800	6462700	9	9	54.1	27.168	0	52.167	79	O34677	O34677	Glutamine transport ATP-binding protein GlnQ	glnQ	sp|O34677|GLNQ_BACSU Glutamine transport ATP-binding protein GlnQ OS=Bacillus subtilis (strain 168) OX=224308 GN=glnQ PE=2 SV=1
3032200	4194800	NaN	3552900	NaN	NaN	NaN	NaN	NaN	2754900	3448600	1824200	NaN	NaN	3577100	3716000	NaN	2214400	3085600	NaN	2	2	40.5	16.183	0.00074184	3.0643	3	O34682	O34682	Uncharacterized protein YlbB	ylbB	sp|O34682|YLBB_BACSU Uncharacterized protein YlbB OS=Bacillus subtilis (strain 168) OX=224308 GN=ylbB PE=4 SV=2
1672200	1500300	NaN	NaN	NaN	NaN	1355100	1995000	NaN	NaN	3723700	1482500	1711100	1610000	1493700	2238300	1628900	NaN	1610300	NaN	3	3	27.8	21.548	0	7.0632	6	O34683	O34683	Imidazoleglycerol-phosphate dehydratase	hisB	sp|O34683|HIS7_BACSU Imidazoleglycerol-phosphate dehydratase OS=Bacillus subtilis (strain 168) OX=224308 GN=hisB PE=3 SV=1
36663000	57822000	33528000	19309000	20097000	15623000	20983000	24326000	19526000	NaN	88593000	240540000	25791000	26890000	18222000	14360000	29240000	23580000	23316000	14039000	3	3	57.6	6.7289	0	37.629	45	O34687	O34687	50S ribosomal protein L32	rpmF	sp|O34687|RL32_BACSU 50S ribosomal protein L32 OS=Bacillus subtilis (strain 168) OX=224308 GN=rpmF PE=1 SV=3
16825000	17790000	14696000	14357000	15081000	17973000	16492000	17460000	21500000	17716000	26342000	25542000	20770000	19351000	23752000	21794000	23730000	20657000	28609000	24867000	9	9	41.5	35.386	0	36.096	89	O34689	O34689	Putative ring-cleaving dioxygenase MhqA	mhqA	sp|O34689|MHQA_BACSU Putative ring-cleaving dioxygenase MhqA OS=Bacillus subtilis (strain 168) OX=224308 GN=mhqA PE=2 SV=1
NaN	NaN	NaN	NaN	NaN	NaN	1367800	1302900	NaN	NaN	NaN	NaN	NaN	NaN	NaN	NaN	NaN	NaN	NaN	NaN	2	2	4	65.205	0	4.1592	5	O34693	O34693	Uncharacterized protein YloA	yloA	sp|O34693|RQCH_BACSU Rqc2 homolog RqcH OS=Bacillus subtilis (strain 168) OX=224308 GN=rqcH PE=1 SV=2
13288000	20720000	24639000	25827000	14825000	16488000	7812200	14243000	18117000	16355000	10887000	6564800	14363000	10139000	21149000	24284000	15643000	11215000	11456000	9527200	7	7	55.4	7.5669	0	128.57	48	O34700	O34700	Uncharacterized protein YebG	yebG	sp|O34700|YEBG_BACSU Uncharacterized protein YebG OS=Bacillus subtilis (strain 168) OX=224308 GN=yebG PE=4 SV=1
10008000	6377800	6811400	6412400	4139400	4078500	17056000	19604000	5973600	10972000	6359400	5557600	4854900	4672000	NaN	NaN	3934000	NaN	NaN	2372400	7	7	37.1	29.566	0	34.962	20	O34705	O34705	Phospholipase YtpA	ytpA	sp|O34705|PLBAC_BACSU Phospholipase YtpA OS=Bacillus subtilis (strain 168) OX=224308 GN=ytpA PE=1 SV=1
16788000	25921000	21068000	21398000	15351000	15517000	63611000	40970000	40539000	37292000	15387000	19113000	10552000	12910000	9977200	8690100	15722000	15711000	24712000	26077000	8	8	30.3	27.126	0	31.211	66	O34717	O34717	Probable 2,4-dienoyl-CoA reductase	fadH	sp|O34717|FADH_BACSU Probable 2,4-dienoyl-CoA reductase OS=Bacillus subtilis (strain 168) OX=224308 GN=fadH PE=2 SV=1
8002800	6160500	7370200	8018400	4600800	4566900	4758900	4866900	3836400	3417500	5963500	9339500	9196100	11866000	10414000	12194000	6799300	7690400	10252000	11155000	6	6	41.3	23.978	0	22.378	44	O34725	O34725	Uncharacterized lipoprotein YjhA	yjhA	sp|O34725|YJHA_BACSU Uncharacterized lipoprotein YjhA OS=Bacillus subtilis (strain 168) OX=224308 GN=yjhA PE=1 SV=1
NaN	NaN	NaN	NaN	NaN	NaN	NaN	NaN	NaN	NaN	NaN	NaN	NaN	NaN	NaN	NaN	NaN	NaN	NaN	1886700	2	2	3.6	51.431	0.001443	2.4256	5	O34726	O34726	Putative malate transporter YflS	yflS	sp|O34726|YFLS_BACSU Putative malate transporter YflS OS=Bacillus subtilis (strain 168) OX=224308 GN=yflS PE=2 SV=1
216040000	259800000	149480000	149710000	179430000	182770000	281700000	337380000	136830000	123280000	227960000	197480000	185840000	199630000	109950000	119990000	99930000	102540000	100180000	91352000	9	9	84.2	13.493	0	188.92	156	O34743	O34743	Uncharacterized protein YlbA	ylbA	sp|O34743|YLBA_BACSU Uncharacterized protein YlbA OS=Bacillus subtilis (strain 168) OX=224308 GN=ylbA PE=4 SV=1
NaN	NaN	NaN	NaN	NaN	NaN	2342100	1677800	NaN	NaN	NaN	NaN	NaN	NaN	NaN	NaN	NaN	NaN	NaN	NaN	2	2	4.8	42.189	0.0014556	2.6704	3	O34750	O34750	Probable ATP-dependent RNA helicase YfmL	yfmL	sp|O34750|YFML_BACSU Probable ATP-dependent RNA helicase YfmL OS=Bacillus subtilis (strain 168) OX=224308 GN=yfmL PE=1 SV=1
5111400	6079500	5987800	NaN	5701000	NaN	NaN	NaN	NaN	NaN	NaN	5235900	NaN	NaN	2369500	2731200	NaN	NaN	NaN	NaN	2	2	4.3	59.497	0	4.7176	14	O34751	O34751	Uncharacterized protein YloV	yloV	sp|O34751|YLOV_BACSU Uncharacterized protein YloV OS=Bacillus subtilis (strain 168) OX=224308 GN=yloV PE=4 SV=1
11092000	9273500	6712000	6912700	7616200	9923300	13191000	11092000	10647000	10026000	10616000	10977000	12539000	14755000	11604000	9926400	14183000	14924000	11746000	13288000	10	10	36.9	40.501	0	33.387	49	O34758	O34758	UPF0755 protein YrrL	yrrL	sp|O34758|MLTG_BACSU Endolytic murein transglycosylase OS=Bacillus subtilis (strain 168) OX=224308 GN=mltG PE=3 SV=1
NaN	NaN	NaN	NaN	NaN	NaN	NaN	NaN	NaN	NaN	NaN	5403800	NaN	NaN	NaN	NaN	NaN	NaN	NaN	NaN	3	3	42	7.8467	0	5.6501	3	O34759	O34759	Uncharacterized protein YdjO	ydjO	sp|O34759|YDJO_BACSU Uncharacterized protein YdjO OS=Bacillus subtilis (strain 168) OX=224308 GN=ydjO PE=4 SV=1
NaN	NaN	NaN	NaN	NaN	NaN	2586500	3281100	NaN	NaN	1795400	NaN	NaN	NaN	NaN	NaN	NaN	NaN	NaN	NaN	2	2	6.8	31.801	0.00074683	3.2597	6	O34760	O34760	Probable quorum-quenching lactonase YtnP	ytnP	sp|O34760|YTNP_BACSU Probable quorum-quenching lactonase YtnP OS=Bacillus subtilis (strain 168) OX=224308 GN=ytnP PE=1 SV=2
10897000	13268000	9505700	7673300	10123000	9604000	3940700	2781400	8446000	5495200	11910000	8468200	6157800	5915000	7330900	6599500	8157800	6558100	11467000	7709100	5	5	70.3	8.579	0	61.536	44	O34766	O34766	SPBc2 prophage-derived uncharacterized HTH-type transcriptional regulator YopS	yopS	sp|O34766|YOPS_BACSU SPbeta prophage-derived uncharacterized HTH-type transcriptional regulator YopS OS=Bacillus subtilis (strain 168) OX=224308 GN=yopS PE=4 SV=1
2578500000	2372500000	1958800000	1860800000	2450500000	2357800000	1242400000	1530400000	2707700000	3026000000	2313500000	2075300000	2009200000	1921300000	2516700000	2367300000	4151900000	4237100000	2796800000	2583800000	22	22	62.5	43.554	0	323.31	772	O34767	O34767	Oxalate decarboxylase OxdD	oxdD	sp|O34767|OXDD_BACSU Oxalate decarboxylase OxdD OS=Bacillus subtilis (strain 168) OX=224308 GN=oxdD PE=1 SV=1
2918500	5032800	2404700	3147800	3896600	3877100	4986200	3713900	8315900	5055800	2569000	3233000	2481400	NaN	2131700	3389400	3890300	3085300	6214100	6888000	4	4	16.9	34.256	0	9.9022	20	O34768	O34768	Uncharacterized sugar kinase YdjE	ydjE	sp|O34768|YDJE_BACSU Uncharacterized sugar kinase YdjE OS=Bacillus subtilis (strain 168) OX=224308 GN=ydjE PE=3 SV=1
4799700	6105300	2915800	NaN	NaN	NaN	44048000	31597000	NaN	NaN	3427400	3491800	35263000	28541000	NaN	NaN	NaN	NaN	NaN	NaN	6	6	25.4	33.749	0	51.332	15	O34774	O34774	Uncharacterized protein YobJ	yobJ	sp|O34774|YOBJ_BACSU Uncharacterized protein YobJ OS=Bacillus subtilis (strain 168) OX=224308 GN=yobJ PE=4 SV=1
NaN	NaN	NaN	NaN	NaN	NaN	1818300	2081800	1579100	1910400	NaN	1489500	1614900	1405300	1299900	NaN	NaN	1567300	NaN	1488500	2	2	7.9	27.674	0	4.2039	9	O34779	O34779	Protein phosphatase PrpC	prpC	sp|O34779|PRPC_BACSU Protein phosphatase PrpC OS=Bacillus subtilis (strain 168) OX=224308 GN=prpC PE=1 SV=1
1664900	NaN	NaN	NaN	2709900	2639800	2801500	2165100	2555300	2280600	2345100	2609700	1835400	NaN	2558400	3122100	2329200	2513400	NaN	2378700	3	3	15.2	28.222	0	10.55	13	O34782	O34782	Uncharacterized oxidoreductase YvrD	yvrD	sp|O34782|YVRD_BACSU Uncharacterized oxidoreductase YvrD OS=Bacillus subtilis (strain 168) OX=224308 GN=yvrD PE=3 SV=1
3264700000	3336000000	3566300000	3818400000	2168700000	2698300000	1273300000	1193700000	2531500000	1989900000	1679500000	1866800000	1435800000	1846200000	3707100000	3229100000	1428300000	1694100000	1656200000	1614100000	7	7	32.1	8.4936	0	323.31	369	O34783	O34783	UPF0180 protein YkuS	ykuS	sp|O34783|YKUS_BACSU UPF0180 protein YkuS OS=Bacillus subtilis (strain 168) OX=224308 GN=ykuS PE=3 SV=1
42120000	41677000	40222000	45381000	38956000	36257000	64322000	68738000	42501000	48210000	34857000	38298000	32153000	27829000	26197000	33962000	20018000	23165000	26992000	21358000	12	12	41.3	37.34	0	105.6	72	O34788	O34788	(R,R)-butanediol dehydrogenase	bdhA	sp|O34788|BDHA_BACSU (R,R)-butanediol dehydrogenase OS=Bacillus subtilis (strain 168) OX=224308 GN=bdhA PE=1 SV=1
1853600	1909500	2039000	2304000	14684000	14143000	12137000	12286000	6127500	5080600	1366000	1084800	971990	997620	582160	NaN	NaN	789870	NaN	NaN	8	8	27.6	36.081	0	43.485	29	O34789	O34789	Uncharacterized protein YdjI	ydjI	sp|O34789|YDJI_BACSU Uncharacterized protein YdjI OS=Bacillus subtilis (strain 168) OX=224308 GN=ydjI PE=4 SV=1
NaN	810920	NaN	722940	NaN	NaN	1334100	2299300	594290	625610	861130	NaN	900010	801990	891440	779800	NaN	NaN	NaN	NaN	2	2	8.5	37.731	0	10.035	5	O34803	O34803	Uncharacterized protein YeaA	yeaA	sp|O34803|YEAA_BACSU Uncharacterized protein YeaA OS=Bacillus subtilis (strain 168) OX=224308 GN=yeaA PE=4 SV=1
57811000	50598000	51423000	49344000	55440000	53814000	19311000	18162000	35732000	33736000	61797000	46016000	51787000	48543000	53069000	51101000	42358000	40725000	50249000	41788000	17	17	68.2	34.239	0	171.09	162	O34805	O34805	Uncharacterized ABC transporter substrate-binding lipoprotein YvrC	yvrC	sp|O34805|YVRC_BACSU Uncharacterized ABC transporter substrate-binding lipoprotein YvrC OS=Bacillus subtilis (strain 168) OX=224308 GN=yvrC PE=3 SV=1
498790000	428870000	332610000	318390000	158100000	156590000	197130000	176400000	615860000	509670000	312650000	353410000	122740000	176530000	104270000	110060000	363250000	387280000	547790000	459470000	13	13	92.7	16.346	0	323.31	148	O34806	O34806	Uncharacterized spore protein YtfJ	ytfJ	sp|O34806|YTFJ_BACSU Uncharacterized spore protein YtfJ OS=Bacillus subtilis (strain 168) OX=224308 GN=ytfJ PE=1 SV=1
NaN	NaN	NaN	NaN	6079700	5868900	6251900	5752100	NaN	6138100	NaN	NaN	5624000	5088900	NaN	NaN	7340000	NaN	6009200	4425800	4	4	20.9	36.662	0	5.5929	8	O34812	O34812	Putative NADP-dependent oxidoreductase YfmJ	yfmJ	sp|O34812|YFMJ_BACSU Putative NADP-dependent oxidoreductase YfmJ OS=Bacillus subtilis (strain 168) OX=224308 GN=yfmJ PE=2 SV=1
8287500	7627700	11769000	11528000	7346800	8735000	10471000	13391000	5796100	7438300	7535500	6576800	7088100	5465300	6637800	6309800	5916600	4920500	4239900	3951300	5	5	20.6	25.619	0	22.305	42	O34814	O34814	Cell division ATP-binding protein FtsE	ftsE	sp|O34814|FTSE_BACSU Cell division ATP-binding protein FtsE OS=Bacillus subtilis (strain 168) OX=224308 GN=ftsE PE=1 SV=1
411030000	354000000	203750000	165960000	268260000	223600000	168520000	145900000	282490000	287420000	539100000	475500000	461180000	398710000	428350000	380380000	657520000	610340000	479880000	427900000	10	10	62.8	17.643	0	166.63	206	O34816	O34816	Putative L,D-transpeptidase YkuD	ykuD	sp|O34816|YKUD_BACSU Putative L,D-transpeptidase YkuD OS=Bacillus subtilis (strain 168) OX=224308 GN=ykuD PE=1 SV=1
26321000	17251000	15670000	16316000	25508000	26648000	26378000	24210000	24827000	28779000	34185000	42055000	30234000	30097000	26739000	22289000	35733000	25092000	29564000	27896000	9	9	24.1	48.432	0	32.284	42	O34824	O34824	Phosphoglucosamine mutase	glmM	sp|O34824|GLMM_BACSU Phosphoglucosamine mutase OS=Bacillus subtilis (strain 168) OX=224308 GN=glmM PE=1 SV=1
35180000	25587000	25627000	23917000	33877000	38432000	31377000	28684000	29171000	18930000	32242000	33610000	28743000	30477000	24996000	22616000	28809000	28935000	37071000	35142000	12	12	51.9	33.912	0	53.569	91	O34827	O34827	Uncharacterized HTH-type transcriptional regulator YkuM	ykuM	sp|O34827|YKUM_BACSU Uncharacterized HTH-type transcriptional regulator YkuM OS=Bacillus subtilis (strain 168) OX=224308 GN=ykuM PE=3 SV=1
NaN	NaN	NaN	NaN	NaN	NaN	NaN	NaN	NaN	NaN	NaN	7907600	NaN	NaN	NaN	NaN	NaN	NaN	NaN	NaN	2	2	40.9	10.822	0	16.663	4	O34828	O34828	UPF0473 protein YrzB	yrzB	sp|O34828|YRZB_BACSU UPF0473 protein YrzB OS=Bacillus subtilis (strain 168) OX=224308 GN=yrzB PE=3 SV=1
6655500	4250400	2249200	NaN	NaN	1725700	23255000	18080000	2681700	NaN	3517300	3978300	9641100	7629200	8125200	4736800	3612700	2174700	2452700	3866800	10	10	31.7	41.672	0	104.38	30	O34833	O34833	Uncharacterized protein YceH	yceH	sp|O34833|YCEH_BACSU Uncharacterized protein YceH OS=Bacillus subtilis (strain 168) OX=224308 GN=yceH PE=3 SV=1
4140700	3329200	3448600	2546800	3349500	4697100	5142700	9083200	2232500	2586900	6165700	4580700	8015500	6442900	3146700	3302200	3472400	2900800	2785600	NaN	5	5	30.9	20.138	0	15.814	19	O34841	O34841	Uncharacterized protein YoeB	yoeB	sp|O34841|YOEB_BACSU Uncharacterized protein YoeB OS=Bacillus subtilis (strain 168) OX=224308 GN=yoeB PE=1 SV=2
2954400	2791200	3754500	3201900	3658800	3333900	2941800	4113900	3126000	2823700	4022800	3831200	3959900	3695300	4373600	3651500	2863600	2835100	3668100	3037700	3	3	22	22.432	0	17.881	35	O34842	O34842	Putative hydrolase MhqD	mhqD	sp|O34842|MHQD_BACSU Putative hydrolase MhqD OS=Bacillus subtilis (strain 168) OX=224308 GN=mhqD PE=2 SV=1
5368700	7694500	9364100	5748900	6104700	5371000	21504000	22699000	8300000	7052000	4422500	4546100	5762600	6632400	3419200	2991600	3650100	2950000	4647500	6407500	6	6	40.2	12.846	0	34.668	30	O34844	O34844	HTH-type transcriptional regulator YodB	yodB	sp|O34844|YODB_BACSU HTH-type transcriptional regulator YodB OS=Bacillus subtilis (strain 168) OX=224308 GN=yodB PE=1 SV=1
7065200	10683000	21439000	15157000	17597000	15373000	20797000	14167000	19399000	13704000	7780700	10529000	8428700	8859200	NaN	8092700	9751800	11790000	14107000	14711000	4	4	15.7	36.333	0	43.055	37	O34847	O34847	Acetyl-coenzyme A carboxylase carboxyl transferase subunit alpha	accA	sp|O34847|ACCA_BACSU Acetyl-coenzyme A carboxylase carboxyl transferase subunit alpha OS=Bacillus subtilis (strain 168) OX=224308 GN=accA PE=1 SV=1
9685600	9596500	11192000	11566000	9185200	10944000	7267400	9150400	8811700	9524700	10774000	6063200	5939500	7000400	10184000	12108000	7523500	8810800	11703000	5012600	9	9	41.7	34.595	0	87.394	60	O34851	O34851	Probable murein peptide carboxypeptidase	ykfA	sp|O34851|LDC_BACSU Probable murein peptide carboxypeptidase OS=Bacillus subtilis (strain 168) OX=224308 GN=ykfA PE=2 SV=2
1623900	1593100	3100600	NaN	1291000	1321800	4893100	8251700	NaN	1593500	1686000	1513000	2328800	2341100	NaN	1639000	2491300	1529300	2744900	2389900	8	8	22.1	51.929	0	22.508	16	O34858	O34858	Argininosuccinate lyase	argH	sp|O34858|ARLY_BACSU Argininosuccinate lyase OS=Bacillus subtilis (strain 168) OX=224308 GN=argH PE=3 SV=1
17875000	18943000	15807000	17086000	21017000	21327000	11368000	15774000	26186000	28011000	25390000	20589000	13804000	14136000	13050000	15609000	27001000	25062000	25128000	20873000	11	11	50.5	35.064	0	55.962	104	O34859	O34859	Non-homologous end joining protein Ku	ku	sp|O34859|KU_BACSU Non-homologous end joining protein Ku OS=Bacillus subtilis (strain 168) OX=224308 GN=ku PE=2 SV=1
18151000	13265000	21950000	24723000	26742000	32937000	26772000	38554000	18632000	13287000	7296700	8899800	7770900	8154600	3665300	4287000	4047600	4065600	6035100	6423900	7	7	33.2	32.387	0	72.444	69	O34860	O34860	RsbT co-antagonist protein RsbRB	rsbRB	sp|O34860|RSBRB_BACSU RsbT co-antagonist protein RsbRB OS=Bacillus subtilis (strain 168) OX=224308 GN=rsbRB PE=1 SV=1
10471000	9297700	15734000	13875000	14927000	16824000	10392000	9761500	8382200	8760900	5539000	6952500	4679400	4417600	4446200	3535900	4854000	4510000	3125600	3995800	6	6	13.1	46.832	0	9.7698	23	O34862	O34862	Putative UDP-glucose 6-dehydrogenase YtcA	ytcA	sp|O34862|YTCA_BACSU Putative UDP-glucose 6-dehydrogenase YtcA OS=Bacillus subtilis (strain 168) OX=224308 GN=ytcA PE=3 SV=1
NaN	4484300	3687000	3656700	NaN	3558700	6810300	6422700	3213000	3569000	5068000	4443900	3707300	3721300	2783400	3445200	NaN	3492200	3396700	NaN	7	7	7.4	106.03	0	10.228	14	O34863	O34863	UvrABC system protein A	uvrA	sp|O34863|UVRA_BACSU UvrABC system protein A OS=Bacillus subtilis (strain 168) OX=224308 GN=uvrA PE=3 SV=1
72175000	54900000	76300000	64159000	73224000	68674000	30415000	27764000	43601000	36758000	60881000	46469000	57824000	49915000	67931000	64012000	55658000	44980000	50797000	44653000	13	13	57.1	30.853	0	183.34	120	O34866	O34866	Putative carboxypeptidase YodJ	yodJ	sp|O34866|YODJ_BACSU Putative carboxypeptidase YodJ OS=Bacillus subtilis (strain 168) OX=224308 GN=yodJ PE=1 SV=1
3260200	2474200	3048300	NaN	NaN	NaN	2510200	3197500	2130700	NaN	2417300	3659800	NaN	NaN	NaN	NaN	NaN	4564800	NaN	NaN	5	5	28.7	31.615	0	7.7131	9	O34870	O34870	Uncharacterized metallophosphoesterase YkuE	ykuE	sp|O34870|YKUE_BACSU Uncharacterized metallophosphoesterase YkuE OS=Bacillus subtilis (strain 168) OX=224308 GN=ykuE PE=3 SV=2
80827000	65240000	135920000	126130000	181740000	213430000	224450000	157720000	117060000	98015000	102760000	87281000	71133000	69743000	75944000	69651000	74544000	67364000	102430000	82052000	5	5	31	21.111	0	8.9401	27	O34872	O34872	Putative carbonic anhydrase YtiB	ytiB	sp|O34872|YTIB_BACSU Putative carbonic anhydrase YtiB OS=Bacillus subtilis (strain 168) OX=224308 GN=ytiB PE=3 SV=1
7750600	5439900	7019500	8816000	10654000	12581000	8093000	5366600	8120400	8771000	5682200	5168900	NaN	NaN	NaN	5345400	4863900	4926800	5025800	NaN	4	4	19.7	32.644	0	12.312	14	O34873	O34873	Hydroxymethylglutaryl-CoA lyase YngG	yngG	sp|O34873|HMGCL_BACSU Hydroxymethylglutaryl-CoA lyase YngG OS=Bacillus subtilis (strain 168) OX=224308 GN=yngG PE=1 SV=1
5324000	4215700	9514400	9715000	4356000	4107600	2867800	2915500	7914300	7705800	3410100	3299000	5463700	4928400	5549000	5216600	2754400	2856000	3956100	2915400	3	3	25.8	15.278	0	40.562	28	O34880	O34880	Uncharacterized protein YlbD	ylbD	sp|O34880|YLBD_BACSU Uncharacterized protein YlbD OS=Bacillus subtilis (strain 168) OX=224308 GN=ylbD PE=4 SV=1
NaN	NaN	NaN	NaN	1463400	NaN	1809700	1751800	NaN	NaN	NaN	NaN	1134400	1101100	NaN	NaN	NaN	NaN	1083300	NaN	3	3	9.3	40.032	0	10.254	9	O34885	O34885	Type-2 restriction enzyme BsuMI component YdiS	ydiS	sp|O34885|YDIS_BACSU Type-2 restriction enzyme BsuMI component YdiS OS=Bacillus subtilis (strain 168) OX=224308 GN=ydiS PE=2 SV=1
20525000	14578000	18057000	16013000	21648000	23072000	14616000	14505000	15174000	15815000	17836000	21099000	15712000	15296000	15529000	16003000	22855000	22873000	12293000	12782000	11	11	44	34.912	0	40.676	89	O34886	O34886	Uncharacterized UDP-glucose epimerase YtcB	ytcB	sp|O34886|YTCB_BACSU Uncharacterized UDP-glucose epimerase YtcB OS=Bacillus subtilis (strain 168) OX=224308 GN=ytcB PE=3 SV=1
25135000	19491000	40491000	40329000	24422000	21566000	8781400	7738800	18242000	20480000	9904100	12179000	12901000	NaN	20595000	18004000	13450000	10978000	13536000	13467000	2	2	13.9	9.0633	0	4.4637	39	O34891	O34891	Uncharacterized protein YjzB	yjzB	sp|O34891|YJZB_BACSU Uncharacterized protein YjzB OS=Bacillus subtilis (strain 168) OX=224308 GN=yjzB PE=4 SV=1
NaN	1984000	2674100	2625000	2795500	2749000	1750000	2201900	NaN	4656200	2467100	NaN	NaN	NaN	NaN	NaN	NaN	NaN	NaN	NaN	3	3	19.6	27.872	0	10.99	3	O34893	O34893	Putative enoyl-CoA hydratase/isomerase YngF	yngF	sp|O34893|YNGF_BACSU Putative enoyl-CoA hydratase/isomerase YngF OS=Bacillus subtilis (strain 168) OX=224308 GN=yngF PE=3 SV=1
48210000	39867000	20223000	17068000	16271000	17165000	60873000	63468000	17855000	17313000	49747000	46824000	59366000	57888000	31027000	28544000	13383000	15589000	17822000	18239000	21	21	38.4	64.995	0	105.37	121	O34894	O34894	Septation ring formation regulator EzrA	ezrA	sp|O34894|EZRA_BACSU Septation ring formation regulator EzrA OS=Bacillus subtilis (strain 168) OX=224308 GN=ezrA PE=1 SV=1
11138000	8408600	17823000	14616000	20285000	16715000	7212900	11451000	14834000	19253000	10293000	16198000	7700500	8433700	9654900	8976000	10276000	12050000	10129000	12231000	9	9	44.4	31.22	0	49.734	59	O34895	O34895	N-acetyltransferase YodP	yodP	sp|O34895|YODP_BACSU N-acetyltransferase YodP OS=Bacillus subtilis (strain 168) OX=224308 GN=yodP PE=1 SV=1
72359000	64818000	94407000	88207000	83547000	86879000	193080000	215250000	129520000	141320000	67341000	69457000	51734000	55352000	45505000	42372000	52739000	51776000	63267000	59174000	30	30	55.9	66.645	0	124.24	253	O34909	O34909	Putative adenine deaminase YerA	yerA	sp|O34909|YERA_BACSU Putative adenine deaminase YerA OS=Bacillus subtilis (strain 168) OX=224308 GN=yerA PE=1 SV=1
NaN	NaN	NaN	NaN	NaN	NaN	3754300	2695200	NaN	NaN	NaN	NaN	NaN	NaN	NaN	NaN	NaN	NaN	NaN	NaN	3	3	18.9	25.397	0	11.148	4	O34910	O34910	Uncharacterized protein YobT	yobT	sp|O34910|YOBT_BACSU Uncharacterized protein YobT OS=Bacillus subtilis (strain 168) OX=224308 GN=yobT PE=3 SV=1
1934000	NaN	NaN	NaN	NaN	2442000	4157700	5489500	2681600	2453200	NaN	1052300	1310500	1408600	NaN	NaN	NaN	NaN	NaN	NaN	3	3	28.5	22.024	0	12.1	14	O34911	O34911	Putative HMP/thiamine-binding protein YkoF	ykoF	sp|O34911|YKOF_BACSU Putative HMP/thiamine-binding protein YkoF OS=Bacillus subtilis (strain 168) OX=224308 GN=ykoF PE=1 SV=1
NaN	1243400	NaN	NaN	NaN	NaN	NaN	NaN	NaN	NaN	1683200	1410100	NaN	NaN	NaN	NaN	NaN	NaN	NaN	NaN	3	3	14.4	23.901	0.0007391	2.9949	3	O34912	O34912	Histidine biosynthesis bifunctional protein HisIE;Phosphoribosyl-AMP cyclohydrolase;Phosphoribosyl-ATP pyrophosphatase	hisI	sp|O34912|HIS2_BACSU Histidine biosynthesis bifunctional protein HisIE OS=Bacillus subtilis (strain 168) OX=224308 GN=hisI PE=3 SV=1
12989000	10912000	10140000	9166200	5476200	5060900	9372800	9432300	8795800	7821400	18491000	15699000	5593000	4566300	7111700	7915500	14965000	12311000	10644000	8192600	6	6	29.7	39.237	0	40.755	64	O34924	O34924	Putative aminopeptidase YtoP	ytoP	sp|O34924|YTOP_BACSU Putative aminopeptidase YtoP OS=Bacillus subtilis (strain 168) OX=224308 GN=ytoP PE=3 SV=1
6199100	5730900	4972700	4860000	6694000	6883400	6841700	7253800	7546600	7463800	14259000	14014000	4640900	NaN	5243200	5317200	7538500	8964400	6795500	5539600	5	5	38.2	25.378	0	29.954	22	O34925	O34925	Purine nucleoside phosphorylase DeoD-type	deoD	sp|O34925|DEOD_BACSU Purine nucleoside phosphorylase DeoD-type OS=Bacillus subtilis (strain 168) OX=224308 GN=deoD PE=1 SV=1
308020000	255760000	289420000	263450000	343930000	306110000	166820000	140140000	313880000	278560000	279730000	331100000	216750000	184810000	226320000	207230000	333910000	308340000	320220000	310080000	14	14	54.4	30.069	0	259.1	233	O34928	O34928	Peptidoglycan-N-acetylmuramic acid deacetylase PdaA	pdaA	sp|O34928|PDAA_BACSU Peptidoglycan-N-acetylmuramic acid deacetylase PdaA OS=Bacillus subtilis (strain 168) OX=224308 GN=pdaA PE=1 SV=1
6413000	12998000	24517000	19086000	15627000	16218000	27307000	27224000	25723000	15905000	22586000	11512000	12133000	11457000	12072000	12347000	16622000	15399000	16674000	NaN	9	9	56.9	30.253	0	53.716	52	O34934	O34934	NAD kinase 2	nadK2	sp|O34934|NADK2_BACSU NAD kinase 2 OS=Bacillus subtilis (strain 168) OX=224308 GN=nadK2 PE=3 SV=1
NaN	NaN	NaN	NaN	NaN	NaN	NaN	NaN	NaN	NaN	NaN	NaN	NaN	NaN	NaN	NaN	607150	NaN	NaN	NaN	2	2	8.2	33.204	0.0068823	1.1891	1	O34940	O34940	Putative sugar lactone lactonase YvrE	yvrE	sp|O34940|YVRE_BACSU Putative sugar lactone lactonase YvrE OS=Bacillus subtilis (strain 168) OX=224308 GN=yvrE PE=3 SV=1
NaN	NaN	NaN	NaN	NaN	NaN	NaN	NaN	NaN	NaN	NaN	NaN	NaN	NaN	NaN	NaN	NaN	NaN	NaN	1513800	2	2	10.4	21.696	0.0021082	1.8517	4	O34943	O34943	Putative tRNA-binding protein YtpR	ytpR	sp|O34943|YTPR_BACSU Putative tRNA-binding protein YtpR OS=Bacillus subtilis (strain 168) OX=224308 GN=ytpR PE=4 SV=1
8291300	7386300	6930200	7109500	8935300	6310700	8862600	7275500	7435500	7228400	6108800	6852000	7000700	5191700	6089900	6873400	NaN	5713000	6400000	6068200	9	9	21.4	51.052	0	25.416	13	O34944	O34944	Putative dipeptidase YtjP	ytjP	sp|O34944|PEPVL_BACSU Putative dipeptidase YtjP OS=Bacillus subtilis (strain 168) OX=224308 GN=ytjP PE=3 SV=1
NaN	5158900	3318400	NaN	3089900	NaN	11438000	12678000	NaN	2973300	3905000	4099500	3485700	5277700	NaN	NaN	NaN	2366000	NaN	NaN	5	5	19	26.319	0	9.0773	9	O34946	O34946	High-affinity zinc uptake system ATP-binding protein ZnuC	znuC	sp|O34946|ZNUC_BACSU High-affinity zinc uptake system ATP-binding protein ZnuC OS=Bacillus subtilis (strain 168) OX=224308 GN=znuC PE=1 SV=1
NaN	NaN	NaN	NaN	NaN	NaN	1495100	NaN	NaN	NaN	NaN	NaN	NaN	NaN	NaN	NaN	NaN	NaN	NaN	NaN	2	2	11.5	30.711	0	3.9383	9	O34948	O34948	Uncharacterized oxidoreductase YkwC	ykwC	sp|O34948|YKWC_BACSU Uncharacterized oxidoreductase YkwC OS=Bacillus subtilis (strain 168) OX=224308 GN=ykwC PE=3 SV=1
25313000	24611000	12172000	12765000	6840600	6155100	31447000	51988000	9533400	11537000	28171000	13678000	18905000	14776000	7533300	8967200	6222000	6194100	13422000	10053000	8	8	59.1	17.858	0	119.65	48	O34949	O34949	Uncharacterized HTH-type transcriptional regulator YkoM	ykoM	sp|O34949|YKOM_BACSU Uncharacterized HTH-type transcriptional regulator YkoM OS=Bacillus subtilis (strain 168) OX=224308 GN=ykoM PE=4 SV=1
56426000	66106000	57700000	49705000	49044000	47487000	30689000	26862000	41060000	42308000	62847000	52850000	29386000	28659000	66044000	66237000	51266000	45926000	46061000	32444000	5	5	54.9	26.069	0	56.88	52	O34954	O34954	Uncharacterized methyltransferase YodH	yodH	sp|O34954|YODH_BACSU Uncharacterized methyltransferase YodH OS=Bacillus subtilis (strain 168) OX=224308 GN=yodH PE=3 SV=1
NaN	NaN	NaN	NaN	NaN	2101400	2100400	2958800	NaN	2775900	NaN	NaN	NaN	1397000	2663700	3271800	2116700	2293800	1878400	1610700	2	2	8.8	43.667	0.0014451	2.4397	7	O34962	O34962	Probable NAD-dependent malic enzyme 4	ytsJ	sp|O34962|MAO4_BACSU Probable NAD-dependent malic enzyme 4 OS=Bacillus subtilis (strain 168) OX=224308 GN=ytsJ PE=3 SV=1
81693000	67361000	78403000	63489000	98215000	73170000	44578000	37455000	55385000	54992000	81769000	89349000	86101000	62280000	87226000	73097000	80084000	76040000	72583000	71664000	16	16	61.8	35.66	0	169.41	178	O34966	O34966	High-affinity zinc uptake system binding-protein ZnuA	znuA	sp|O34966|ZNUA_BACSU High-affinity zinc uptake system binding-protein ZnuA OS=Bacillus subtilis (strain 168) OX=224308 GN=znuA PE=1 SV=1
964420000	784300000	625620000	601600000	916140000	845710000	383450000	340620000	601620000	567330000	682030000	756340000	751960000	667680000	791780000	700560000	733610000	771980000	685670000	784200000	6	6	64.6	9.5305	0	166.5	121	O34967	O34967	50S ribosomal protein L31 type B	rpmE2	sp|O34967|RL31B_BACSU 50S ribosomal protein L31 type B OS=Bacillus subtilis (strain 168) OX=224308 GN=rpmE2 PE=1 SV=1
166120000	162450000	173000000	174180000	189990000	191690000	166150000	159570000	167280000	186800000	161580000	203520000	183640000	161760000	214750000	191480000	173870000	150840000	160060000	164170000	22	22	78.5	36.968	0	323.31	338	O34968	O34968	Putative lipoprotein YerB	yerB	sp|O34968|YERB_BACSU Putative lipoprotein YerB OS=Bacillus subtilis (strain 168) OX=224308 GN=yerB PE=1 SV=1
9999500	7945500	8075800	8954400	12477000	12143000	7116700	6028400	7954300	7934600	22577000	12724000	13238000	7164900	14916000	11656000	13096000	9407700	6773500	6486100	3	3	44.5	12.963	0	22.902	42	O34976	O34976	Uncharacterized protein YocL	yocL	sp|O34976|YOCL_BACSU Uncharacterized protein YocL OS=Bacillus subtilis (strain 168) OX=224308 GN=yocL PE=4 SV=1
29342000	32943000	35623000	37252000	41213000	37870000	23603000	22424000	42094000	37466000	32226000	31735000	21799000	21770000	20723000	20641000	25816000	24726000	23431000	20452000	12	12	45.6	48.555	0	102.91	103	O34984	O34984	Uncharacterized metallohydrolase YodQ	yodQ	sp|O34984|YODQ_BACSU Uncharacterized metallohydrolase YodQ OS=Bacillus subtilis (strain 168) OX=224308 GN=yodQ PE=3 SV=1
49717000	52081000	49142000	48991000	59458000	62590000	54322000	49865000	65176000	70643000	56432000	57089000	57168000	64651000	62812000	65047000	71519000	69440000	61583000	63869000	19	19	17.5	148.11	0	102.33	198	O34986	O34986	Uncharacterized protein YvnB	yvnB	sp|O34986|YVNB_BACSU Uncharacterized protein YvnB OS=Bacillus subtilis (strain 168) OX=224308 GN=yvnB PE=3 SV=1
NaN	NaN	NaN	NaN	NaN	NaN	NaN	NaN	NaN	NaN	NaN	NaN	NaN	NaN	NaN	NaN	NaN	653880	NaN	NaN	2	2	4.2	43.247	0.0014265	2.1784	9	O34992	O34992	Glycine betaine/carnitine/choline transport ATP-binding protein OpuCA	opuCA	sp|O34992|OPUCA_BACSU Glycine betaine/carnitine/choline transport ATP-binding protein OpuCA OS=Bacillus subtilis (strain 168) OX=224308 GN=opuCA PE=1 SV=1
3457600	2935800	4071800	2886400	4466700	4870900	5639400	6243000	4557600	5019700	3879200	5026800	3721700	3426700	3863700	4086900	5932400	6255800	4694100	4564400	7	7	31.1	23.87	0	8.7784	24	O34994	O34994	Transcriptional repressor CcpN	ccpN	sp|O34994|CCPN_BACSU Transcriptional repressor CcpN OS=Bacillus subtilis (strain 168) OX=224308 GN=ccpN PE=1 SV=1
NaN	NaN	NaN	NaN	NaN	NaN	NaN	NaN	NaN	NaN	NaN	396300	NaN	NaN	NaN	NaN	NaN	NaN	NaN	NaN	2	2	2.6	99.091	0.0021112	1.8668	1	O34996	O34996	DNA polymerase I	polA	sp|O34996|DPO1_BACSU DNA polymerase I OS=Bacillus subtilis (strain 168) OX=224308 GN=polA PE=3 SV=1
47008000	41881000	38359000	36820000	48461000	48872000	36722000	41032000	71995000	59202000	67422000	89955000	66632000	78843000	71074000	70687000	102270000	100930000	93743000	102230000	8	8	52.7	16.546	0	61.726	121	O34999	O34999	SPBc2 prophage-derived uncharacterized protein YoqH	yoqH	sp|O34999|YOQH_BACSU SPbeta prophage-derived uncharacterized protein YoqH OS=Bacillus subtilis (strain 168) OX=224308 GN=yoqH PE=3 SV=1
17600000	15367000	24082000	25194000	32882000	34528000	18294000	13562000	33685000	29695000	22974000	27743000	19535000	23023000	36394000	30488000	41890000	39378000	30534000	45652000	12	12	69.7	28.337	0	29.858	63	O35001	O35001	Uncharacterized protein YjaU	yjaU	sp|O35001|YJAU_BACSU Uncharacterized protein YjaU OS=Bacillus subtilis (strain 168) OX=224308 GN=yjaU PE=4 SV=1
17617000	15868000	17935000	17671000	21545000	20912000	11881000	11647000	13007000	12754000	18808000	17635000	18824000	19429000	20585000	20471000	22013000	20548000	21627000	24370000	11	11	32.5	52.798	0	41.992	103	O35002	O35002	Carboxy-terminal processing protease CtpB	ctpB	sp|O35002|CTPB_BACSU Carboxy-terminal processing protease CtpB OS=Bacillus subtilis (strain 168) OX=224308 GN=ctpB PE=1 SV=1
5678800	5558700	3612900	3263600	7811500	7020800	8415000	8152900	9808500	8268600	8459700	12317000	9499000	12644000	8346600	7504100	11680000	13572000	9541100	10381000	5	5	16.9	33.025	0	13.331	49	O35010	O35010	Gamma-D-glutamyl-L-lysine endopeptidase	ykfC	sp|O35010|YKFC_BACSU Gamma-D-glutamyl-L-lysine dipeptidyl-peptidase OS=Bacillus subtilis (strain 168) OX=224308 GN=ykfC PE=1 SV=2
310400000	350220000	357520000	279290000	299360000	284340000	186670000	152070000	232740000	250780000	277450000	305060000	296320000	274810000	344470000	331430000	232470000	243280000	265930000	337240000	7	7	82.1	7.7538	0	316.89	142	O35011	O35011	DNA-directed RNA polymerase subunit omega	rpoZ	sp|O35011|RPOZ_BACSU DNA-directed RNA polymerase subunit omega OS=Bacillus subtilis (strain 168) OX=224308 GN=rpoZ PE=3 SV=1
NaN	NaN	NaN	NaN	NaN	NaN	NaN	NaN	NaN	NaN	NaN	NaN	NaN	NaN	NaN	NaN	NaN	NaN	NaN	2660500	2	2	13.3	18.512	0	5.7383	10	O35013	O35013	Putative 8-oxo-dGTP diphosphatase YtkD	ytkD	sp|O35013|YTKD_BACSU Putative 8-oxo-dGTP diphosphatase YtkD OS=Bacillus subtilis (strain 168) OX=224308 GN=ytkD PE=1 SV=1
2234600	2622900	2015700	2813000	2688400	2356200	3986500	3253000	2929100	2573800	NaN	2196300	2550600	3212800	2329300	2504000	2444000	2993100	2823000	3031400	5	5	13.8	47.957	0	20.28	15	O35014	O35014	Uncharacterized EAL-domain containing protein YkuI	ykuI	sp|O35014|YKUI_BACSU Uncharacterized EAL-domain containing protein YkuI OS=Bacillus subtilis (strain 168) OX=224308 GN=ykuI PE=1 SV=1
NaN	NaN	19629000	NaN	NaN	18221000	NaN	NaN	11742000	19197000	NaN	NaN	NaN	NaN	NaN	NaN	NaN	NaN	NaN	NaN	4	4	17.3	35.811	0	6.0683	8	O35017	O35017	Uncharacterized zinc-type alcohol dehydrogenase-like protein YogA	yogA	sp|O35017|YOGA_BACSU Uncharacterized zinc-type alcohol dehydrogenase-like protein YogA OS=Bacillus subtilis (strain 168) OX=224308 GN=yogA PE=3 SV=1
NaN	NaN	NaN	NaN	NaN	NaN	NaN	NaN	NaN	NaN	NaN	NaN	NaN	NaN	NaN	NaN	NaN	NaN	NaN	2871700	2	2	38	8.1353	0.00074738	3.2601	1	O35019	O35019	UPF0435 protein YfkK	yfkK	sp|O35019|YFKK_BACSU UPF0435 protein YfkK OS=Bacillus subtilis (strain 168) OX=224308 GN=yfkK PE=1 SV=1
3139000	NaN	NaN	NaN	NaN	NaN	NaN	NaN	NaN	NaN	NaN	4273500	NaN	NaN	NaN	NaN	NaN	NaN	NaN	NaN	2	2	8.6	41.918	0	9.433	4	O35020	O35020	tRNA-specific 2-thiouridylase MnmA	mnmA	sp|O35020|MNMA_BACSU tRNA-specific 2-thiouridylase MnmA OS=Bacillus subtilis (strain 168) OX=224308 GN=mnmA PE=3 SV=4
4095800	3933300	4315900	4589000	4111700	3887100	3396300	2587500	3319600	4142700	3902200	3601800	4246300	3857000	4451600	4941100	3762300	3983400	3935300	4437900	2	2	9.6	22.977	0	3.4992	21	O35022	O35022	FMN-dependent NADH-azoreductase 1	azoR1	sp|O35022|AZOR1_BACSU FMN-dependent NADH-azoreductase 1 OS=Bacillus subtilis (strain 168) OX=224308 GN=azoR1 PE=2 SV=1
605340000	657430000	318170000	345540000	328690000	327330000	530010000	607070000	643080000	716620000	469580000	537190000	954370000	947020000	468050000	504610000	1259900000	1239900000	585810000	627450000	20	20	72.2	33.476	0	323.31	355	O35023	O35023	Probable superoxide dismutase [Fe]	sodF	sp|O35023|SODF_BACSU Probable superoxide dismutase [Fe] OS=Bacillus subtilis (strain 168) OX=224308 GN=sodF PE=3 SV=1
5987800	10367000	17278000	13595000	5497600	6497800	2323400	1898000	7179300	5132300	5537900	6415500	3566900	5648500	19830000	20768000	11130000	10179000	12166000	10085000	4	4	83.6	7.2691	0	32.688	50	O35041	O35041	Uncharacterized protein YfjT	yfjT	sp|O35041|YFJT_BACSU Uncharacterized protein YfjT OS=Bacillus subtilis (strain 168) OX=224308 GN=yfjT PE=4 SV=1
NaN	NaN	NaN	NaN	3376800	NaN	NaN	NaN	3065700	2939400	NaN	NaN	NaN	3402500	NaN	NaN	NaN	NaN	2350500	NaN	2	2	7.7	36.41	0	11.67	10	O35046	O35046	Putative carboxypeptidase YocD	yocD	sp|O35046|YOCD_BACSU Putative carboxypeptidase YocD OS=Bacillus subtilis (strain 168) OX=224308 GN=yocD PE=3 SV=1
4639100	4354300	5368000	5017700	2085600	2160900	7515200	7955500	4572100	3213900	3189000	3497800	2468200	2575400	2143800	2038300	2263900	2564900	2143400	1813500	7	7	11.9	84.823	0	25.963	31	O54408	O54408	GTP pyrophosphokinase	relA	sp|O54408|RELA_BACSU GTP pyrophosphokinase OS=Bacillus subtilis (strain 168) OX=224308 GN=relA PE=1 SV=3
NaN	NaN	NaN	NaN	NaN	NaN	NaN	NaN	NaN	NaN	NaN	NaN	NaN	NaN	NaN	NaN	NaN	NaN	NaN	2259100	2	2	21.7	10.75	0	3.906	8	O68260	O68260	Uncharacterized protein YoyC	yoyC	sp|O68260|YOYC_BACSU Uncharacterized protein YoyC OS=Bacillus subtilis (strain 168) OX=224308 GN=yoyC PE=4 SV=1
15365000	12884000	23621000	21205000	37806000	37847000	14938000	13965000	31614000	27202000	18055000	18924000	15632000	15651000	17016000	16872000	26408000	25882000	22418000	22512000	14	14	31.1	72.377	0	82.11	127	P00691	P00691	Alpha-amylase	amyE	sp|P00691|AMY_BACSU Alpha-amylase OS=Bacillus subtilis (strain 168) OX=224308 GN=amyE PE=1 SV=2
32490000	56029000	31646000	31268000	56811000	53529000	69938000	65268000	83164000	78496000	37192000	55247000	35853000	45518000	57210000	64262000	30295000	31623000	32802000	33936000	7	7	48.8	12.75	0	84.058	115	P02394	P02394	50S ribosomal protein L7/L12	rplL	sp|P02394|RL7_BACSU 50S ribosomal protein L7/L12 OS=Bacillus subtilis (strain 168) OX=224308 GN=rplL PE=1 SV=4
6073500000	6742400000	6792000000	6293300000	2975300000	3408400000	2552600000	1803400000	3974200000	3397100000	4741900000	2277300000	4256600000	3720000000	5966000000	4867800000	1566500000	1597600000	2084300000	2153000000	7	5	87.5	7.7576	0	169.82	447	P02958	P02958	Small, acid-soluble spore protein C	sspC	sp|P02958|SSPC_BACSU Small, acid-soluble spore protein C OS=Bacillus subtilis (strain 168) OX=224308 GN=sspC PE=1 SV=1
291220000	185690000	375340000	342970000	78060000	81906000	50407000	55062000	165590000	130430000	218030000	276670000	63893000	61679000	112810000	102040000	204960000	195470000	183830000	180780000	10	10	31.8	39.479	0	323.31	226	P04189	P04189	Subtilisin E	aprE	sp|P04189|SUBT_BACSU Subtilisin E OS=Bacillus subtilis (strain 168) OX=224308 GN=aprE PE=1 SV=3
39751000000	27768000000	46890000000	42255000000	18152000000	15874000000	9898100000	11666000000	16282000000	23587000000	33063000000	18471000000	21171000000	15055000000	38622000000	31539000000	7869400000	9400600000	8047500000	8227800000	8	5	98.6	7.0707	0	323.31	701	P04831	P04831	Small, acid-soluble spore protein A	sspA	sp|P04831|SSPA_BACSU Small, acid-soluble spore protein A OS=Bacillus subtilis (strain 168) OX=224308 GN=sspA PE=3 SV=1
13817000000	16083000000	18546000000	20162000000	7390200000	6303200000	3175400000	3328300000	12417000000	11795000000	10170000000	8846600000	6009400000	6232400000	7448000000	8190300000	4101600000	3851500000	5915100000	5436200000	12	9	100	6.9797	0	323.31	605	P04832	P04832	Small, acid-soluble spore protein B	sspB	sp|P04832|SSPB_BACSU Small, acid-soluble spore protein B OS=Bacillus subtilis (strain 168) OX=224308 GN=sspB PE=3 SV=1
261890000	306790000	469510000	411590000	162430000	160260000	97423000	87651000	171340000	191620000	175890000	155840000	212250000	163340000	313660000	311530000	108580000	79267000	102080000	116290000	9	9	93.8	6.8036	0	323.31	195	P04833	P04833	Small, acid-soluble spore protein D	sspD	sp|P04833|SSPD_BACSU Small, acid-soluble spore protein D OS=Bacillus subtilis (strain 168) OX=224308 GN=sspD PE=1 SV=3
680300000	635010000	524090000	540280000	728420000	757890000	504470000	503290000	550590000	584150000	704610000	885760000	507320000	558490000	496630000	412410000	739220000	750690000	592630000	662600000	8	8	68.7	13.925	0	245.17	262	P04969	P04969	30S ribosomal protein S11	rpsK	sp|P04969|RS11_BACSU 30S ribosomal protein S11 OS=Bacillus subtilis (strain 168) OX=224308 GN=rpsK PE=1 SV=1
NaN	NaN	NaN	NaN	NaN	NaN	1555800	NaN	NaN	NaN	NaN	2238700	NaN	NaN	NaN	NaN	NaN	NaN	NaN	NaN	2	2	7.4	37.463	0.0096088	1.1369	3	P04990	P04990	Threonine synthase	thrC	sp|P04990|THRC_BACSU Threonine synthase OS=Bacillus subtilis (strain 168) OX=224308 GN=thrC PE=3 SV=1
3015800	3526100	1050800	3580900	2899300	3310100	2280300	2126800	2261600	2347900	NaN	2593200	NaN	3278000	NaN	3462200	3420300	3840700	3249800	3413000	2	2	31.8	5.2532	0.0021186	1.935	19	P05647	P05647	50S ribosomal protein L34	rpmH	sp|P05647|RL34_BACSU 50S ribosomal protein L34 OS=Bacillus subtilis (strain 168) OX=224308 GN=rpmH PE=1 SV=1
11285000	12177000	NaN	13945000	12883000	14197000	15113000	19437000	12277000	12146000	9404200	13776000	NaN	NaN	NaN	NaN	NaN	9938500	NaN	NaN	3	3	6.3	50.858	0	3.4379	7	P05648	P05648	Chromosomal replication initiator protein DnaA	dnaA	sp|P05648|DNAA_BACSU Chromosomal replication initiator protein DnaA OS=Bacillus subtilis (strain 168) OX=224308 GN=dnaA PE=1 SV=1
3820500	3502500	3514100	4393000	3824700	3706400	5437400	6511000	2920300	3791000	2440200	4210800	2503200	2729900	4157800	3365700	3306800	3060500	2682000	2667200	5	5	11.6	42.103	0	5.3585	29	P05649	P05649	DNA polymerase III subunit beta	dnaN	sp|P05649|DPO3B_BACSU Beta sliding clamp OS=Bacillus subtilis (strain 168) OX=224308 GN=dnaN PE=1 SV=1
10098000	7121900	4292400	3414400	5892900	NaN	6819200	4942200	6792200	5924000	6501900	6625700	NaN	4250700	NaN	3711700	NaN	4457500	4919200	NaN	3	3	67.6	7.9259	0	15.977	18	P05650	P05650	Uncharacterized protein YaaA	yaaA	sp|P05650|RLBA_BACSU Probable ribosome maturation protein RlbA OS=Bacillus subtilis (strain 168) OX=224308 GN=rlbA PE=4 SV=1
NaN	688020	1598900	NaN	745820	NaN	638680	1778900	723320	745570	NaN	NaN	NaN	NaN	783260	NaN	NaN	NaN	NaN	NaN	4	4	14.6	42.304	0	21.414	7	P05651	P05651	DNA replication and repair protein RecF	recF	sp|P05651|RECF_BACSU DNA replication and repair protein RecF OS=Bacillus subtilis (strain 168) OX=224308 GN=recF PE=3 SV=2
2774500	2738400	NaN	3866500	3664300	3274800	3279100	4544800	4047400	4478300	3778700	NaN	NaN	NaN	NaN	NaN	NaN	NaN	NaN	NaN	6	6	10	71.503	0	6.8256	10	P05652;G0YY35	P05652	DNA gyrase subunit B	gyrB	sp|P05652|GYRB_BACSU DNA gyrase subunit B OS=Bacillus subtilis (strain 168) OX=224308 GN=gyrB PE=3 SV=1
92553000	104900000	72055000	67030000	46687000	41601000	195760000	223160000	87571000	79888000	83550000	86453000	113060000	103310000	50731000	45891000	68047000	67082000	44048000	49393000	28	28	36.9	92.098	0	323.31	208	P05653	P05653	DNA gyrase subunit A	gyrA	sp|P05653|GYRA_BACSU DNA gyrase subunit A OS=Bacillus subtilis (strain 168) OX=224308 GN=gyrA PE=1 SV=1
2308200	2459700	3509900	5650200	3079200	2626100	6077500	5288000	4676100	4557500	NaN	NaN	3150200	3570700	NaN	NaN	3142900	3554300	NaN	NaN	5	5	8.9	75.95	0	63.232	21	P05656	P05656	Levanase	sacC	sp|P05656|SACC_BACSU Levanase OS=Bacillus subtilis (strain 168) OX=224308 GN=sacC PE=1 SV=1
2713900000	2452300000	1913700000	1947900000	2898300000	2632000000	1091100000	1128200000	1771200000	1704400000	2548500000	2974200000	2135100000	2432500000	1746800000	1868000000	3002800000	2966300000	3107400000	3203100000	12	12	58.5	10.372	0	107.02	232	P05657	P05657	50S ribosomal protein L27	rpmA	sp|P05657|RL27_BACSU 50S ribosomal protein L27 OS=Bacillus subtilis (strain 168) OX=224308 GN=rpmA PE=1 SV=1
NaN	NaN	NaN	NaN	2093600	NaN	NaN	NaN	NaN	NaN	NaN	NaN	NaN	NaN	NaN	NaN	NaN	NaN	NaN	NaN	3	3	10.5	27.652	0.0027933	1.7003	3	P06222	P06222	RNA polymerase sigma-E factor	sigE	sp|P06222|RPSE_BACSU RNA polymerase sigma-E factor OS=Bacillus subtilis (strain 168) OX=224308 GN=sigE PE=1 SV=1
39327000	52356000	46615000	54997000	24786000	31907000	49301000	51531000	32719000	46699000	13335000	18523000	29771000	24533000	12903000	13405000	12532000	12247000	17316000	21917000	6	6	33.4	42.948	0	110.34	55	P06224	P06224	RNA polymerase sigma factor SigA	sigA	sp|P06224|SIGA_BACSU RNA polymerase sigma factor SigA OS=Bacillus subtilis (strain 168) OX=224308 GN=sigA PE=1 SV=2
202090000	146450000	263200000	241590000	270480000	267250000	171670000	163020000	224950000	235420000	168520000	159500000	153490000	153840000	135640000	146300000	119200000	119930000	231260000	231210000	5	5	36	12.988	0	56.561	68	P06533	P06533	HTH-type transcriptional regulator SinR	sinR	sp|P06533|SINR_BACSU HTH-type transcriptional regulator SinR OS=Bacillus subtilis (strain 168) OX=224308 GN=sinR PE=1 SV=1
12851000	7169000	10175000	10991000	12503000	12379000	45848000	68456000	12934000	15622000	10036000	12051000	7605200	7683500	9416300	5179600	4716200	4322300	5537700	4356100	4	4	22.8	29.691	0	20.968	17	P06534	P06534	Stage 0 sporulation protein A	spo0A	sp|P06534|SP0A_BACSU Stage 0 sporulation protein A OS=Bacillus subtilis (strain 168) OX=224308 GN=spo0A PE=1 SV=1
8908500	9914200	5889100	5499300	8087800	7957700	17038000	14228000	10029000	10438000	8130100	8662400	6232300	6647700	6281800	6840100	7439600	6451400	7854000	7941500	4	4	40.3	14.228	0	11.218	10	P06628	P06628	Sporulation initiation phosphotransferase F	spo0F	sp|P06628|SP0F_BACSU Sporulation initiation phosphotransferase F OS=Bacillus subtilis (strain 168) OX=224308 GN=spo0F PE=1 SV=1
NaN	NaN	NaN	NaN	NaN	NaN	3038500	3385400	NaN	3449700	NaN	NaN	NaN	NaN	NaN	NaN	NaN	NaN	NaN	NaN	3	3	21.4	19.065	0	3.4748	3	P06629	P06629	Uncharacterized protein YwjG	ywjG	sp|P06629|YWJG_BACSU Uncharacterized protein YwjG OS=Bacillus subtilis (strain 168) OX=224308 GN=ywjG PE=4 SV=1
74576000	73608000	112220000	106660000	108650000	110420000	87389000	103860000	95113000	109360000	82515000	85265000	55706000	56496000	76265000	72966000	68752000	64500000	63794000	104550000	16	16	45.9	50.531	0	180.92	184	P07343	P07343	Fumarate hydratase class II	fumC	sp|P07343|FUMC_BACSU Fumarate hydratase class II OS=Bacillus subtilis (strain 168) OX=224308 GN=fumC PE=3 SV=2
7296700000	3916100000	15254000000	10117000000	3074000000	2243200000	1984200000	1458200000	4756200000	3275800000	3891200000	2180700000	11403000000	5856900000	16707000000	9501600000	3699100000	2579000000	4322200000	3267700000	16	16	100	9.2676	0	323.31	942	P07784	P07784	Small, acid-soluble spore protein gamma-type	sspE	sp|P07784|SSPE_BACSU Small, acid-soluble spore protein gamma-type OS=Bacillus subtilis (strain 168) OX=224308 GN=sspE PE=2 SV=1
14191000000	13634000000	11138000000	10971000000	11009000000	9989200000	6936500000	6008800000	13911000000	12191000000	10212000000	12472000000	11323000000	11727000000	11376000000	10743000000	17891000000	18041000000	18550000000	17644000000	49	49	87.9	58.498	0	323.31	1731	P07788	P07788	Spore coat protein A	cotA	sp|P07788|COTA_BACSU Spore coat protein A OS=Bacillus subtilis (strain 168) OX=224308 GN=cotA PE=1 SV=4
5142000000	5494900000	5567100000	5465300000	6400400000	6560800000	4724300000	4837900000	7527600000	7555300000	4137500000	4638000000	3005000000	2877100000	7504500000	7247300000	9100400000	8636800000	11017000000	10975000000	29	29	56.8	42.971	0	323.31	803	P07789	P07789	Spore coat protein B	cotB	sp|P07789|COTB_BACSU Spore coat protein B OS=Bacillus subtilis (strain 168) OX=224308 GN=cotB PE=4 SV=2
841820000	811810000	740630000	763130000	1548400000	1755500000	623200000	620880000	1073000000	1238300000	3952200000	4011700000	5010500000	5269700000	3108800000	3144200000	4054200000	4118100000	5085000000	6218200000	20	19	78.8	8.8167	0	323.31	492	P07790	P07790	Spore coat protein C	cotC	sp|P07790|COTC_BACSU Spore coat protein C OS=Bacillus subtilis (strain 168) OX=224308 GN=cotC PE=1 SV=1
NaN	NaN	NaN	NaN	NaN	NaN	NaN	NaN	NaN	NaN	50727000	159790000	NaN	NaN	NaN	NaN	NaN	NaN	NaN	NaN	2	2	34.7	8.8399	0	36.841	17	P07791	P07791	Spore coat protein D	cotD	sp|P07791|COTD_BACSU Spore coat protein D OS=Bacillus subtilis (strain 168) OX=224308 GN=cotD PE=4 SV=1
4984200	4040700	7506500	4152600	4672300	5319500	15003000	15932000	4503200	3995800	4632600	3273600	2310800	2650400	1087100	NaN	2291700	1741200	2266700	2347300	5	5	25.5	29.372	0	13.33	21	P07860	P07860	RNA polymerase sigma-F factor	sigF	sp|P07860|RPSF_BACSU RNA polymerase sigma-F factor OS=Bacillus subtilis (strain 168) OX=224308 GN=sigF PE=1 SV=1
1868600	2777800	2244200	2894400	NaN	NaN	NaN	NaN	2331400	NaN	1535600	NaN	NaN	NaN	NaN	NaN	NaN	NaN	NaN	NaN	3	3	6	53.809	0.0014409	2.3771	4	P07868	P07868	Spore germination protein A1	gerAA	sp|P07868|GERAA_BACSU Spore germination protein A1 OS=Bacillus subtilis (strain 168) OX=224308 GN=gerAA PE=2 SV=3
55377000	41962000	53306000	49512000	60208000	54239000	15709000	15520000	39565000	43158000	76479000	56037000	66421000	65224000	74533000	70530000	83360000	81009000	63999000	52367000	15	15	51.7	42.392	0	153	203	P07870	P07870	Spore germination protein A3	gerAC	sp|P07870|GERAC_BACSU Spore germination protein A3 OS=Bacillus subtilis (strain 168) OX=224308 GN=gerAC PE=2 SV=2
NaN	NaN	NaN	NaN	NaN	NaN	3291400	4290600	NaN	NaN	NaN	NaN	5992500	5213700	NaN	NaN	NaN	NaN	NaN	NaN	2	2	8.9	22.931	0	7.9852	7	P08064	P08064	Succinate dehydrogenase cytochrome b558 subunit	sdhC	sp|P08064|DHSC_BACSU Succinate dehydrogenase cytochrome b558 subunit OS=Bacillus subtilis (strain 168) OX=224308 GN=sdhC PE=1 SV=2
1032000000	937270000	703010000	636950000	579630000	563490000	3979100000	4086900000	453350000	493610000	1008500000	981180000	3464400000	3420100000	698390000	649880000	253850000	250490000	272120000	274360000	47	47	79	65.151	0	323.31	765	P08065	P08065	Succinate dehydrogenase flavoprotein subunit	sdhA	sp|P08065|SDHA_BACSU Succinate dehydrogenase flavoprotein subunit OS=Bacillus subtilis (strain 168) OX=224308 GN=sdhA PE=3 SV=4
275160000	231960000	261680000	238650000	183580000	160590000	930710000	905280000	123930000	123390000	272440000	240060000	635810000	605090000	209400000	198860000	80305000	74550000	107180000	98401000	16	16	60.1	28.418	0	197.35	272	P08066	P08066	Succinate dehydrogenase iron-sulfur subunit	sdhB	sp|P08066|SDHB_BACSU Succinate dehydrogenase iron-sulfur subunit OS=Bacillus subtilis (strain 168) OX=224308 GN=sdhB PE=3 SV=3
123380000	104750000	137570000	109270000	137320000	118850000	88299000	96409000	109550000	98378000	119040000	130230000	134480000	124420000	142680000	123570000	111150000	95129000	125430000	111730000	14	14	69.9	30.395	0	323.31	200	P08164	P08164	NH(3)-dependent NAD(+) synthetase	nadE	sp|P08164|NADE_BACSU NH(3)-dependent NAD(+) synthetase OS=Bacillus subtilis (strain 168) OX=224308 GN=nadE PE=1 SV=5
184350000	230340000	119020000	150570000	134080000	132780000	432390000	400100000	231170000	262020000	218470000	174700000	264910000	271100000	193120000	196060000	267710000	250290000	260840000	246830000	32	32	66.4	48.636	0	323.31	482	P08750	P08750	D-alanyl-D-alanine carboxypeptidase DacA	dacA	sp|P08750|DACA_BACSU D-alanyl-D-alanine carboxypeptidase DacA OS=Bacillus subtilis (strain 168) OX=224308 GN=dacA PE=1 SV=3
9400000000	7892000000	10019000000	9747000000	7416800000	8140900000	4941900000	5826000000	5338100000	5885700000	5825000000	8828200000	8065000000	5783500000	8941000000	9274900000	7028500000	6504500000	6998400000	6709100000	19	7	96.7	9.8842	0	323.31	463	P08821	P08821	DNA-binding protein HU 1	hupA	sp|P08821|DBH1_BACSU DNA-binding protein HU 1 OS=Bacillus subtilis (strain 168) OX=224308 GN=hupA PE=1 SV=2
9689700	8012000	9467200	12948000	14485000	13622000	10610000	11646000	10672000	10532000	13280000	16898000	8010700	6057700	10856000	12415000	10040000	14768000	6369000	8075600	12	12	24.9	63.078	0	41.282	78	P08838	P08838	Phosphoenolpyruvate-protein phosphotransferase	ptsI	sp|P08838|PT1_BACSU Phosphoenolpyruvate-protein phosphotransferase OS=Bacillus subtilis (strain 168) OX=224308 GN=ptsI PE=1 SV=3
60072000	48390000	39867000	33720000	40006000	43848000	44529000	72097000	25479000	23161000	71825000	38708000	45810000	34764000	52633000	51156000	41319000	38348000	48254000	37263000	5	5	64.6	10.772	0	52.988	56	P08874	P08874	Transition state regulatory protein AbrB	abrB	sp|P08874|ABRB_BACSU Transition state regulatory protein AbrB OS=Bacillus subtilis (strain 168) OX=224308 GN=abrB PE=1 SV=1
217890000	216520000	153590000	151720000	255100000	225250000	110490000	116460000	204800000	190290000	354430000	277460000	166600000	128620000	244390000	204600000	273840000	252440000	210950000	180260000	7	7	86.4	9.1893	0	234.34	133	P08877	P08877	Phosphocarrier protein HPr	ptsH	sp|P08877|PTHP_BACSU Phosphocarrier protein HPr OS=Bacillus subtilis (strain 168) OX=224308 GN=ptsH PE=1 SV=3
95336000	83100000	72239000	71662000	146770000	155930000	152140000	153070000	166460000	171430000	147000000	176510000	132670000	129580000	219660000	224250000	151360000	130480000	114280000	91782000	17	17	72.5	35.832	0	323.31	212	P09124	P09124	Glyceraldehyde-3-phosphate dehydrogenase 1	gapA	sp|P09124|G3P1_BACSU Glyceraldehyde-3-phosphate dehydrogenase 1 OS=Bacillus subtilis (strain 168) OX=224308 GN=gapA PE=1 SV=2
79705000	72384000	106610000	106340000	98890000	91197000	102100000	96823000	70627000	74479000	68437000	58734000	61164000	52332000	44804000	43902000	67151000	58856000	75058000	61813000	28	28	34.9	99.333	0	177.12	197	P09339	P09339	Aconitate hydratase A	citB	sp|P09339|ACNA_BACSU Aconitate/2-methylaconitate hydratase OS=Bacillus subtilis (strain 168) OX=224308 GN=citB PE=1 SV=4
390060000	320950000	342900000	293140000	288770000	263970000	131880000	107670000	253680000	239470000	344040000	349420000	279400000	251680000	378370000	297940000	153050000	140990000	276750000	274120000	12	12	73.5	11.592	0	318.65	257	P0CI74	P0CI74	Cell cycle protein GpsB	gpsB	sp|P0CI74|GPSB_BACSU Cell cycle protein GpsB OS=Bacillus subtilis (strain 168) OX=224308 GN=gpsB PE=1 SV=1
3223400	3892300	3563300	3991500	4136900	3851700	14288000	12645000	4033900	3166800	NaN	3644300	3751600	3444100	NaN	NaN	3507100	2761200	NaN	3816800	4	4	40.2	14.519	0	9.7108	25	P0CI76	P0CI76	Replication termination protein	rtp	sp|P0CI76|RTP_BACSU Replication termination protein OS=Bacillus subtilis (strain 168) OX=224308 GN=rtp PE=1 SV=1
3000500000	2570500000	3015600000	2590500000	3105600000	2607200000	1333100000	1036600000	2524500000	2238600000	2377500000	3164000000	2319800000	2534900000	2097200000	2210500000	2406600000	2327000000	3630400000	3351700000	11	11	68.9	11.142	0	208.13	478	P0CI78	P0CI78	50S ribosomal protein L24	rplX	sp|P0CI78|RL24_BACSU 50S ribosomal protein L24 OS=Bacillus subtilis (strain 168) OX=224308 GN=rplX PE=1 SV=1
NaN	2888900	3399100	NaN	3966000	3409900	NaN	NaN	3820200	2413900	NaN	NaN	NaN	2402400	NaN	NaN	4272500	3414800	NaN	NaN	2	2	5.8	55.286	0	6.6454	17	P10475	P10475	Endoglucanase	eglS	sp|P10475|GUN2_BACSU Endoglucanase OS=Bacillus subtilis (strain 168) OX=224308 GN=eglS PE=1 SV=1
200150000	206500000	164500000	148130000	221580000	210400000	154030000	138480000	234100000	198760000	213000000	186990000	157980000	150740000	136920000	144510000	204320000	194230000	172930000	155160000	28	28	68.9	43.265	0	323.31	339	P10725	P10725	Alanine racemase 1	alr1	sp|P10725|ALR1_BACSU Alanine racemase 1 OS=Bacillus subtilis (strain 168) OX=224308 GN=alr1 PE=3 SV=2
18510000	14962000	15615000	17433000	19000000	25877000	28024000	39351000	19312000	18417000	17331000	18741000	13005000	13750000	10981000	11149000	16400000	16248000	13375000	16394000	6	6	51.3	12.99	0	25.965	79	P10727	P10727	Anti-sigma F factor antagonist	spoIIAA	sp|P10727|SP2AA_BACSU Anti-sigma F factor antagonist OS=Bacillus subtilis (strain 168) OX=224308 GN=spoIIAA PE=1 SV=3
47857000	49030000	59040000	56676000	60025000	62598000	73583000	63335000	59022000	53254000	68131000	68191000	39750000	48230000	53237000	57828000	71607000	72639000	53507000	62740000	9	9	74.3	16.195	0	75.46	122	P10943	P10943	Hut operon positive regulatory protein	hutP	sp|P10943|HUTP_BACSU Hut operon positive regulatory protein OS=Bacillus subtilis (strain 168) OX=224308 GN=hutP PE=1 SV=4
16987000	15845000	14336000	15873000	20193000	18146000	23215000	18495000	18708000	18805000	17628000	24614000	12432000	9496600	6677900	7288900	22430000	23749000	15792000	17593000	10	10	24.8	55.674	0	88.908	90	P10944	P10944	Histidine ammonia-lyase	hutH	sp|P10944|HUTH_BACSU Histidine ammonia-lyase OS=Bacillus subtilis (strain 168) OX=224308 GN=hutH PE=2 SV=1
14974000	12652000	7351000	6096000	7654800	7159800	29415000	25236000	4587800	7295100	20662000	16491000	37800000	29839000	28088000	27659000	13249000	15837000	12739000	11913000	8	8	32.3	33.849	0	49.512	76	P11018	P11018	Major intracellular serine protease	isp	sp|P11018|ISP1_BACSU Major intracellular serine protease OS=Bacillus subtilis (strain 168) OX=224308 GN=isp PE=1 SV=2
NaN	NaN	NaN	NaN	NaN	NaN	NaN	NaN	NaN	NaN	NaN	NaN	NaN	NaN	NaN	NaN	NaN	NaN	1163800	NaN	2	2	14	30.537	0.0014728	2.9085	3	P11044	P11044	Thymidylate synthase 2	thyA2	sp|P11044|TYSY2_BACSU Thymidylate synthase 2 OS=Bacillus subtilis (strain 168) OX=224308 GN=thyA2 PE=1 SV=1
1458000	1681600	NaN	NaN	NaN	1267200	7248200	4818200	NaN	NaN	1658200	1561700	1732100	2080000	NaN	NaN	NaN	1113700	NaN	NaN	2	2	9.4	23.713	0.00074129	3.063	13	P11065	P11065	HTH-type transcriptional regulator Hpr	hpr	sp|P11065|HPR_BACSU HTH-type transcriptional regulator Hpr OS=Bacillus subtilis (strain 168) OX=224308 GN=hpr PE=1 SV=1
291700000	254940000	405630000	425420000	297550000	274070000	128420000	114150000	204790000	217670000	215960000	219620000	138160000	103530000	194590000	196710000	175470000	179420000	196380000	188740000	7	7	60.8	8.5879	0	138.67	100	P11470	P11470	Spore germination protein GerE	gerE	sp|P11470|GERE_BACSU Spore germination protein GerE OS=Bacillus subtilis (strain 168) OX=224308 GN=gerE PE=1 SV=2
1284600000	970270000	1781700000	1506500000	515820000	486170000	342900000	343040000	611020000	767150000	1602400000	1100300000	2453300000	1988900000	1524700000	1463300000	553560000	546720000	838800000	822280000	10	10	100	10.131	0	323.31	272	P11863;REV__P11863	P11863	Spore coat protein T	cotT	sp|P11863|COTT_BACSU Spore coat protein T OS=Bacillus subtilis (strain 168) OX=224308 GN=cotT PE=1 SV=2
44558000	38148000	17276000	17574000	21223000	19319000	34647000	30439000	18554000	22321000	58440000	67565000	21487000	16181000	22623000	22638000	36115000	31913000	26789000	23812000	7	7	74	16.286	0	68.593	85	P11998	P11998	6,7-dimethyl-8-ribityllumazine synthase	ribH	sp|P11998|RISB_BACSU 6,7-dimethyl-8-ribityllumazine synthase OS=Bacillus subtilis (strain 168) OX=224308 GN=ribH PE=1 SV=2
2367700	NaN	NaN	2262900	2717900	2734500	3019200	3223400	2839700	2522000	2845200	2499700	NaN	NaN	NaN	NaN	NaN	2533300	2189200	NaN	7	7	17.2	49.484	0	8.377	14	P12047	P12047	Adenylosuccinate lyase	purB	sp|P12047|PUR8_BACSU Adenylosuccinate lyase OS=Bacillus subtilis (strain 168) OX=224308 GN=purB PE=1 SV=1
7731000	13451000	16552000	19507000	22507000	16858000	9713200	14256000	25480000	22905000	6994000	6909900	6505100	8068300	6469300	6922600	6412400	6610100	8169800	9253300	8	8	29.3	33.606	0	31.857	39	P12254	P12254	RNA polymerase sigma-K factor	sigK	sp|P12254|RPSK_BACSU RNA polymerase sigma-K factor OS=Bacillus subtilis (strain 168) OX=224308 GN=sigK PE=1 SV=2
74875000	65929000	42187000	36819000	108770000	103840000	93822000	82456000	144430000	136500000	142130000	149080000	77390000	75662000	115320000	107030000	93093000	89851000	75003000	75149000	15	15	82.8	28.09	0	248.41	162	P12310	P12310	Glucose 1-dehydrogenase	gdh	sp|P12310|DHG_BACSU Glucose 1-dehydrogenase OS=Bacillus subtilis (strain 168) OX=224308 GN=gdh PE=2 SV=2
287280000	306870000	250870000	283080000	349580000	332500000	825150000	728740000	316380000	320460000	368310000	393730000	372300000	368820000	390850000	426370000	389040000	364310000	349740000	353570000	30	30	72.3	50.278	0	323.31	337	P12425	P12425	Glutamine synthetase	glnA	sp|P12425|GLN1A_BACSU Glutamine synthetase OS=Bacillus subtilis (strain 168) OX=224308 GN=glnA PE=1 SV=3
60117000	73518000	80194000	91987000	59934000	98506000	28262000	24228000	51078000	45530000	26695000	20970000	26506000	21442000	31418000	42518000	27821000	23468000	21347000	21526000	3	3	24.3	20.399	0	92.479	40	P12464	P12464	DNA-directed RNA polymerase subunit delta	rpoE	sp|P12464|RPOE_BACSU DNA-directed RNA polymerase subunit delta OS=Bacillus subtilis (strain 168) OX=224308 GN=rpoE PE=1 SV=1
2439400000	1932600000	1797800000	1602600000	1038800000	1176300000	1021300000	849970000	1351900000	1276200000	1901700000	2468900000	1564600000	1874800000	1431200000	1448400000	1286500000	1151700000	1831400000	2067000000	8	8	63.6	7.7129	0	295.55	202	P12873	P12873	50S ribosomal protein L29	rpmC	sp|P12873|RL29_BACSU 50S ribosomal protein L29 OS=Bacillus subtilis (strain 168) OX=224308 GN=rpmC PE=1 SV=1
71079000	80906000	36137000	60403000	49789000	50773000	111010000	108410000	67656000	66366000	105950000	111120000	57222000	70174000	34899000	37958000	58175000	62350000	60073000	64699000	5	5	48.3	10.199	0	27.332	96	P12874	P12874	30S ribosomal protein S17	rpsQ	sp|P12874|RS17_BACSU 30S ribosomal protein S17 OS=Bacillus subtilis (strain 168) OX=224308 GN=rpsQ PE=1 SV=3
50869000	27630000	32423000	23681000	36303000	35746000	34504000	39640000	24010000	29335000	99496000	63874000	38392000	21679000	23867000	23086000	42642000	41627000	16188000	24260000	4	4	26.2	13.154	0	16.925	48	P12875	P12875	50S ribosomal protein L14	rplN	sp|P12875|RL14_BACSU 50S ribosomal protein L14 OS=Bacillus subtilis (strain 168) OX=224308 GN=rplN PE=1 SV=1
484760000	460630000	379330000	368650000	400960000	434590000	770300000	783670000	361710000	361660000	492860000	547420000	513490000	436460000	295800000	302980000	371590000	354140000	280810000	309300000	16	16	76	20.147	0	309.59	325	P12877	P12877	50S ribosomal protein L5	rplE	sp|P12877|RL5_BACSU 50S ribosomal protein L5 OS=Bacillus subtilis (strain 168) OX=224308 GN=rplE PE=1 SV=1
373010000	303830000	340700000	339290000	290910000	290940000	783880000	674680000	255720000	262460000	215200000	289210000	277760000	321110000	126470000	135690000	173560000	177540000	208210000	184050000	11	11	59.8	14.877	0	323.31	204	P12879	P12879	30S ribosomal protein S8	rpsH	sp|P12879|RS8_BACSU 30S ribosomal protein S8 OS=Bacillus subtilis (strain 168) OX=224308 GN=rpsH PE=1 SV=4
5254600	4699600	4393400	4346900	6007100	5852500	8209100	8908700	7171200	6422500	5485500	5121700	3840200	3116300	4169800	4257200	4869900	4868600	3531800	5469600	7	7	17.4	59.717	0	30.616	38	P13242	P13242	CTP synthase	pyrG	sp|P13242|PYRG_BACSU CTP synthase OS=Bacillus subtilis (strain 168) OX=224308 GN=pyrG PE=3 SV=1
65818000	73974000	61499000	56251000	85263000	80635000	94106000	97164000	133430000	90653000	97127000	114980000	80325000	97097000	86661000	93660000	86559000	87370000	94919000	98196000	18	18	73	30.4	0	274.59	196	P13243	P13243	Probable fructose-bisphosphate aldolase	fbaA	sp|P13243|ALF_BACSU Probable fructose-bisphosphate aldolase OS=Bacillus subtilis (strain 168) OX=224308 GN=fbaA PE=1 SV=2
5418200	5527100	3483100	2599100	5604600	4155000	13274000	12683000	5298600	4973900	8437900	6934700	10011000	8173500	3923400	3394900	5023000	5437100	4520500	4275300	11	11	18.7	78.303	0	37.626	30	P13484	P13484	Probable poly(glycerol-phosphate) alpha-glucosyltransferase	tagE	sp|P13484|TAGE_BACSU Poly(glycerol-phosphate) alpha-glucosyltransferase OS=Bacillus subtilis (strain 168) OX=224308 GN=tagE PE=1 SV=1
15231000	10092000	8824500	6799100	7142600	8226200	76768000	75003000	9153200	14079000	10655000	10514000	41599000	35203000	4763700	5614600	5976100	3975400	4678100	9248600	19	19	24.7	88.062	0	35.295	41	P13485	P13485	CDP-glycerol:poly(glycerophosphate) glycerophosphotransferase	tagF	sp|P13485|TAGF_BACSU Teichoic acid poly(glycerol phosphate) polymerase OS=Bacillus subtilis (strain 168) OX=224308 GN=tagF PE=1 SV=1
2732200	2294200	4053500	3749900	1377700	1527300	2732000	3670200	3170200	4126400	NaN	1340600	1018200	NaN	1467200	NaN	NaN	NaN	NaN	890930	2	2	11.7	27.598	0	9.3332	27	P13792	P13792	Alkaline phosphatase synthesis transcriptional regulatory protein PhoP	phoP	sp|P13792|PHOP_BACSU Alkaline phosphatase synthesis transcriptional regulatory protein PhoP OS=Bacillus subtilis (strain 168) OX=224308 GN=phoP PE=1 SV=4
32651000	25401000	24738000	22782000	21472000	21114000	48509000	46811000	24893000	18913000	19460000	15241000	22865000	15323000	9496000	9100200	5523500	7012800	11913000	10525000	13	13	38.2	44.957	0	110.46	80	P13799	P13799	Signal transduction histidine-protein kinase/phosphatase DegS	degS	sp|P13799|DEGS_BACSU Signal transduction histidine-protein kinase/phosphatase DegS OS=Bacillus subtilis (strain 168) OX=224308 GN=degS PE=1 SV=2
21890000	21550000	14058000	14293000	10801000	10428000	15820000	13841000	14042000	12908000	15706000	16513000	11574000	10248000	13892000	14308000	16016000	14475000	16785000	15051000	7	7	35.8	25.866	0	49.764	58	P13800	P13800	Transcriptional regulatory protein DegU	degU	sp|P13800|DEGU_BACSU Transcriptional regulatory protein DegU OS=Bacillus subtilis (strain 168) OX=224308 GN=degU PE=1 SV=2
33602000000	30662000000	29183000000	30100000000	31132000000	29517000000	25949000000	28367000000	42723000000	43184000000	23484000000	27562000000	25523000000	28417000000	21575000000	22432000000	36346000000	38085000000	47081000000	53879000000	27	27	76.2	20.977	0	323.31	1361	P14016	P14016	Spore coat protein E	cotE	sp|P14016|COTE_BACSU Spore coat protein E OS=Bacillus subtilis (strain 168) OX=224308 GN=cotE PE=1 SV=1
8456200	10867000	6829600	5983800	5840800	6086100	8013700	7703500	5595800	6082000	10241000	12228000	6468100	5047600	7013200	9682800	7371400	7048500	8993800	6893700	5	5	18.9	49.61	0	18.616	39	P14192	P14192	Bifunctional protein GlmU;UDP-N-acetylglucosamine pyrophosphorylase;Glucosamine-1-phosphate N-acetyltransferase	glmU	sp|P14192|GLMU_BACSU Bifunctional protein GlmU OS=Bacillus subtilis (strain 168) OX=224308 GN=glmU PE=3 SV=1
34192000	34051000	25370000	23415000	26829000	28967000	36134000	36502000	27682000	28820000	37150000	44704000	24553000	19916000	26217000	25019000	38380000	39931000	20650000	22867000	11	11	39.1	34.868	0	89.693	96	P14193	P14193	Ribose-phosphate pyrophosphokinase	prs	sp|P14193|KPRS_BACSU Ribose-phosphate pyrophosphokinase OS=Bacillus subtilis (strain 168) OX=224308 GN=prs PE=1 SV=1
4744400	3936300	NaN	NaN	5278800	4934500	3820000	4860100	7652900	6120400	4523700	6135000	3818400	3823500	5119400	4733400	NaN	NaN	3652000	NaN	4	4	27	22.055	0	7.1456	24	P14194	P14194	General stress protein CTC	ctc	sp|P14194|CTC_BACSU General stress protein CTC OS=Bacillus subtilis (strain 168) OX=224308 GN=ctc PE=1 SV=4
21253000	33813000	20340000	24631000	12504000	14354000	47205000	45495000	22123000	20659000	14716000	7963700	16142000	29790000	NaN	7112800	NaN	NaN	NaN	14118000	5	5	21.8	47.927	0	26.626	26	P14203	P14203	Uncharacterized protein YuxH	yuxH	sp|P14203|YUXH_BACSU Uncharacterized protein YuxH OS=Bacillus subtilis (strain 168) OX=224308 GN=yuxH PE=4 SV=1
12511000	10547000	8675900	9106600	10672000	8779000	9263700	11415000	12572000	10253000	10651000	16660000	9313600	9469300	5818700	6064800	10371000	10536000	9141400	11970000	4	4	43.8	16.19	0	26.154	52	P14577	P14577	50S ribosomal protein L16	rplP	sp|P14577|RL16_BACSU 50S ribosomal protein L16 OS=Bacillus subtilis (strain 168) OX=224308 GN=rplP PE=1 SV=2
9091200	8600400	9001600	10514000	15438000	15205000	14068000	14908000	14170000	13882000	12552000	10766000	7884600	7397500	9148300	8903100	10756000	9729100	8332300	7868300	9	9	46.2	25.299	0	81.786	72	P14802	P14802	Uncharacterized oxidoreductase YoxD	yoxD	sp|P14802|YOXD_BACSU Uncharacterized oxidoreductase YoxD OS=Bacillus subtilis (strain 168) OX=224308 GN=yoxD PE=3 SV=2
291750000	332340000	328160000	338660000	363010000	340720000	197190000	241280000	240630000	267550000	308080000	249480000	280280000	277980000	314640000	327060000	332520000	311790000	488800000	359590000	10	10	95.2	11.393	0	223	238	P14949	P14949	Thioredoxin	trxA	sp|P14949|THIO_BACSU Thioredoxin OS=Bacillus subtilis (strain 168) OX=224308 GN=trxA PE=1 SV=3
NaN	NaN	NaN	NaN	NaN	NaN	NaN	NaN	1917800	1502000	NaN	NaN	NaN	NaN	NaN	NaN	NaN	NaN	NaN	NaN	3	3	5.1	68.471	0	3.6936	3	P14951	P14951	UvrABC system protein C	uvrC	sp|P14951|UVRC_BACSU UvrABC system protein C OS=Bacillus subtilis (strain 168) OX=224308 GN=uvrC PE=3 SV=2
NaN	NaN	NaN	8778500	8564300	8436000	NaN	6918900	NaN	NaN	9453200	NaN	NaN	NaN	NaN	NaN	NaN	NaN	NaN	NaN	5	5	38.7	10.802	0	7.3406	6	P15281	P15281	Stage III sporulation protein D	spoIIID	sp|P15281|SP3D_BACSU Stage III sporulation protein D OS=Bacillus subtilis (strain 168) OX=224308 GN=spoIIID PE=1 SV=1
13871000	9737100	8680600	8540000	12244000	10627000	4573200	5766800	7409800	5734600	12097000	11663000	13495000	14108000	16760000	15042000	9476200	10187000	17932000	12838000	5	5	26.7	21.683	0	55.64	60	P15874	P15874	Protein GrpE	grpE	sp|P15874|GRPE_BACSU Protein GrpE OS=Bacillus subtilis (strain 168) OX=224308 GN=grpE PE=1 SV=3
54157000	43916000	25085000	22351000	25770000	29494000	49049000	47270000	19486000	19540000	43529000	37859000	19512000	20742000	20784000	21323000	32034000	31309000	34662000	32697000	11	11	28.1	46.003	0	38.12	72	P16263	P16263	Dihydrolipoyllysine-residue succinyltransferase component of 2-oxoglutarate dehydrogenase complex	odhB	sp|P16263|ODO2_BACSU Dihydrolipoyllysine-residue succinyltransferase component of 2-oxoglutarate dehydrogenase complex OS=Bacillus subtilis (strain 168) OX=224308 GN=odhB PE=3 SV=2
NaN	NaN	NaN	NaN	2378100	2694300	NaN	NaN	2148900	NaN	NaN	NaN	NaN	NaN	2890900	NaN	NaN	NaN	NaN	NaN	3	3	16.6	24.119	0	3.5702	6	P16304	P16304	Adenylate kinase	adk	sp|P16304|KAD_BACSU Adenylate kinase OS=Bacillus subtilis (strain 168) OX=224308 GN=adk PE=1 SV=2
3984800	3159300	3345900	3511500	3530200	3197400	18949000	9291700	3568300	2965500	2846300	2968600	4483900	5341500	NaN	NaN	NaN	NaN	3369300	3495400	5	5	11.6	47.242	0	12.519	15	P16336	P16336	Protein translocase subunit SecY	secY	sp|P16336|SECY_BACSU Protein translocase subunit SecY OS=Bacillus subtilis (strain 168) OX=224308 GN=secY PE=3 SV=1
49902000	47981000	5165800	5174800	22818000	21722000	40583000	35656000	15524000	26763000	50417000	52959000	464250000	467880000	144730000	166380000	32495000	28461000	40306000	47266000	48	48	52.2	154.58	0	323.31	215	P16397	P16397	Bacillopeptidase F	bpr	sp|P16397|SUBF_BACSU Bacillopeptidase F OS=Bacillus subtilis (strain 168) OX=224308 GN=bpr PE=1 SV=2
1211500000	1215500000	1537000000	1593200000	1139900000	1075700000	385060000	441310000	605220000	637250000	932000000	790880000	1126800000	1256700000	1451200000	1557400000	834580000	769320000	1161300000	1055800000	19	19	68.6	21.117	0	323.31	437	P16450	P16450	Spore germination protein GerD	gerD	sp|P16450|GERD_BACSU Spore germination protein GerD OS=Bacillus subtilis (strain 168) OX=224308 GN=gerD PE=2 SV=1
10831000	10947000	11080000	13963000	17141000	14430000	20536000	26512000	12395000	12866000	8639200	12651000	8827700	11911000	5702300	7337600	8155100	8215600	7374800	7633200	10	9	25.4	43.535	0	26.059	41	P16524;REV__P16524	P16524	Putative N-acetyl-LL-diaminopimelate aminotransferase	patA	sp|P16524|DAPX_BACSU Probable N-acetyl-LL-diaminopimelate aminotransferase OS=Bacillus subtilis (strain 168) OX=224308 GN=dapX PE=1 SV=3
4649300	4759400	4001000	4643600	6558200	6663300	5371600	4762200	5175600	6017600	7237200	6976400	5284400	5383200	5993600	5860600	5942300	5112000	6029500	8388200	5	5	22.6	34.838	0	12.2	41	P16616	P16616	Porphobilinogen deaminase	hemC	sp|P16616|HEM3_BACSU Porphobilinogen deaminase OS=Bacillus subtilis (strain 168) OX=224308 GN=hemC PE=3 SV=3
12992000	11405000	8147600	7524300	3399000	NaN	15399000	19091000	4268300	3596800	4912300	10804000	5000900	5518100	7082500	6993700	NaN	NaN	NaN	NaN	4	4	14.4	38.059	0	34.266	24	P16971	P16971	Protein RecA	recA	sp|P16971|RECA_BACSU Protein RecA OS=Bacillus subtilis (strain 168) OX=224308 GN=recA PE=1 SV=2
10182000	9918900	11277000	9932300	9885000	10008000	12867000	13247000	11571000	8982500	9909100	10295000	5035800	5948600	4201900	4896700	7150600	8911700	12429000	11035000	10	10	35.6	33.907	0	43.442	64	P17585	P17585	Aminoglycoside 6-adenylyltransferase	aadK	sp|P17585|AADK_BACSU Aminoglycoside 6-adenylyltransferase OS=Bacillus subtilis (strain 168) OX=224308 GN=aadK PE=1 SV=1
2118600	2642300	NaN	NaN	NaN	NaN	5542700	3384700	1030800	1609600	2502300	2665900	NaN	1069900	1535500	1198700	NaN	NaN	NaN	NaN	4	4	11.1	39.305	0	6.3717	9	P17618	P17618	Riboflavin biosynthesis protein RibD;Diaminohydroxyphosphoribosylaminopyrimidine deaminase;5-amino-6-(5-phosphoribosylamino)uracil reductase	ribD	sp|P17618|RIBD_BACSU Riboflavin biosynthesis protein RibD OS=Bacillus subtilis (strain 168) OX=224308 GN=ribD PE=1 SV=1
58034000	65118000	95281000	90925000	110300000	104500000	86017000	77684000	106260000	94270000	64282000	84623000	61613000	62125000	80092000	81723000	91215000	85889000	88701000	93622000	15	15	57.3	41.044	0	158.11	198	P17631	P17631	Chaperone protein DnaJ	dnaJ	sp|P17631|DNAJ_BACSU Chaperone protein DnaJ OS=Bacillus subtilis (strain 168) OX=224308 GN=dnaJ PE=2 SV=3
107970000	109500000	147100000	123130000	163910000	148750000	141140000	150530000	173640000	155200000	110820000	93465000	93252000	88376000	133940000	131560000	86928000	87770000	107820000	90409000	32	32	60.9	66.001	0	273.35	248	P17820	P17820	Chaperone protein DnaK	dnaK	sp|P17820|DNAK_BACSU Chaperone protein DnaK OS=Bacillus subtilis (strain 168) OX=224308 GN=dnaK PE=1 SV=3
NaN	NaN	NaN	NaN	NaN	NaN	2955200	2393000	NaN	NaN	NaN	NaN	NaN	NaN	NaN	NaN	NaN	NaN	NaN	NaN	3	3	12.4	25.447	0	3.7197	3	P17869	P17869	RNA polymerase sigma-H factor	sigH	sp|P17869|RPSH_BACSU RNA polymerase sigma-H factor OS=Bacillus subtilis (strain 168) OX=224308 GN=sigH PE=1 SV=1
7862900	6419100	7857300	6909000	6778900	7512100	13164000	11791000	10799000	6852900	5664700	8986800	11009000	7233800	5543700	5461200	6842300	8750300	7822400	5421300	9	9	14.8	78.621	0	36.463	60	P17889	P17889	Translation initiation factor IF-2	infB	sp|P17889|IF2_BACSU Translation initiation factor IF-2 OS=Bacillus subtilis (strain 168) OX=224308 GN=infB PE=3 SV=1
2611900	3372700	NaN	2050000	4175900	3202300	2968100	2905700	3977400	3175600	3206700	2895900	1841900	2174400	1756000	NaN	2072800	1956200	2587700	2912300	2	2	12.8	16.832	0	4.5943	20	P17893	P17893	Arginine repressor	argR	sp|P17893|ARGR_BACSU Arginine repressor OS=Bacillus subtilis (strain 168) OX=224308 GN=argR PE=1 SV=1
NaN	NaN	NaN	NaN	NaN	NaN	8440000	8129300	NaN	NaN	NaN	NaN	13906000	12241000	13567000	13173000	28770000	16252000	12813000	13430000	4	4	15	46.075	0.0014695	2.89	16	P17896	P17896	SpoIVB peptidase;SpoIVB peptidase 45 kDa isoform;SpoIVB peptidase 43 kDa isoform;SpoIVB peptidase 42 kDa isoform	spoIVB	sp|P17896|SP4B_BACSU SpoIVB peptidase OS=Bacillus subtilis (strain 168) OX=224308 GN=spoIVB PE=1 SV=2
NaN	NaN	NaN	NaN	NaN	NaN	NaN	NaN	NaN	NaN	NaN	NaN	NaN	NaN	NaN	NaN	NaN	NaN	NaN	1667800	2	2	14.7	11.939	0	20.644	16	P17903	P17903	Anti-sigma-B factor antagonist	rsbV	sp|P17903|RSBV_BACSU Anti-sigma-B factor antagonist OS=Bacillus subtilis (strain 168) OX=224308 GN=rsbV PE=1 SV=1
NaN	NaN	2086800	NaN	NaN	2651300	2508300	2145100	2851200	NaN	3103900	3569100	2850100	2273800	NaN	NaN	2532200	NaN	NaN	2513900	3	3	6.7	38.675	0.0014567	2.6805	21	P17921	P17921	Phenylalanine--tRNA ligase alpha subunit	pheS	sp|P17921|SYFA_BACSU Phenylalanine--tRNA ligase alpha subunit OS=Bacillus subtilis (strain 168) OX=224308 GN=pheS PE=3 SV=2
123270000	122790000	179610000	178500000	149030000	141240000	151410000	149730000	74389000	72855000	192420000	131450000	122340000	117780000	170350000	156060000	138370000	143580000	77300000	88851000	19	19	47.6	55.08	0	239.21	207	P18157	P18157	Glycerol kinase	glpK	sp|P18157|GLPK_BACSU Glycerol kinase OS=Bacillus subtilis (strain 168) OX=224308 GN=glpK PE=1 SV=2
157130000	140340000	135550000	131390000	124140000	116790000	276790000	280250000	80098000	90969000	157010000	172880000	168060000	157900000	105680000	104670000	103780000	105950000	87454000	85902000	37	37	67.7	62.567	0	220.7	319	P18158	P18158	Aerobic glycerol-3-phosphate dehydrogenase	glpD	sp|P18158|GLPD_BACSU Aerobic glycerol-3-phosphate dehydrogenase OS=Bacillus subtilis (strain 168) OX=224308 GN=glpD PE=2 SV=2
9980800	13829000	12087000	9091300	11144000	11931000	8584700	9234100	10421000	11711000	8811300	8297900	7495600	7116600	7588900	7274300	8506000	7477000	12243000	8568400	10	10	23.1	64.662	0	36.894	59	P18159	P18159	Phosphoglucomutase	pgcA	sp|P18159|PGCA_BACSU Phosphoglucomutase OS=Bacillus subtilis (strain 168) OX=224308 GN=pgcA PE=1 SV=3
NaN	989360	1244700	1066800	NaN	NaN	3083200	7193100	537930	NaN	NaN	NaN	665590	NaN	NaN	NaN	NaN	NaN	NaN	NaN	4	4	3.8	112.8	0	11.938	6	P18185	P18185	Carbamoyl-phosphate synthase arginine-specific large chain	carB	sp|P18185|CARY_BACSU Carbamoyl-phosphate synthase arginine-specific large chain OS=Bacillus subtilis (strain 168) OX=224308 GN=carB PE=3 SV=4
7499400	15221000	6678300	10159000	8283200	8119100	29471000	41255000	5794900	5923900	26550000	21351000	33166000	27753000	18457000	19448000	10972000	9411000	16514000	7656200	12	12	50.2	34.663	0	104.13	59	P18186	P18186	Ornithine carbamoyltransferase	argF	sp|P18186|OTC_BACSU Ornithine carbamoyltransferase OS=Bacillus subtilis (strain 168) OX=224308 GN=argF PE=1 SV=1
10222000	8034900	18304000	17607000	12157000	16013000	10211000	13026000	7266700	13498000	6393200	6817800	6061300	4145800	4242400	5007100	3984100	4259100	4623200	4032500	9	9	21.2	73.514	0	39.135	45	P18255	P18255	Threonine--tRNA ligase 1	thrS	sp|P18255|SYT1_BACSU Threonine--tRNA ligase 1 OS=Bacillus subtilis (strain 168) OX=224308 GN=thrS PE=2 SV=1
39033000	31214000	55741000	55118000	50972000	47296000	17095000	10894000	35076000	32475000	7295300	8419400	5439600	NaN	6512500	NaN	10885000	7129100	8736900	6460300	6	6	39	23.344	0	102.74	59	P18429	P18429	Endo-1,4-beta-xylanase A	xynA	sp|P18429|XYNA_BACSU Endo-1,4-beta-xylanase A OS=Bacillus subtilis (strain 168) OX=224308 GN=xynA PE=1 SV=1
9924200	9873000	12314000	12292000	14634000	15568000	13772000	14191000	9182900	12306000	6838400	7110100	8741000	5792800	7526400	5859200	8655500	6747700	6564000	6442400	9	9	33	32.807	0	24.806	65	P18579	P18579	UDP-N-acetylenolpyruvoylglucosamine reductase	murB	sp|P18579|MURB_BACSU UDP-N-acetylenolpyruvoylglucosamine reductase OS=Bacillus subtilis (strain 168) OX=224308 GN=murB PE=3 SV=1
7577900	8221900	12819000	11128000	8779700	10867000	5575300	8597500	3903000	6682700	14232000	8957400	4051000	5020000	7982500	5881300	6137800	6114700	3791000	3264500	5	5	41.2	14.854	0	21.07	29	P19079	P19079	Cytidine deaminase	cdd	sp|P19079|CDD_BACSU Cytidine deaminase OS=Bacillus subtilis (strain 168) OX=224308 GN=cdd PE=1 SV=1
89509000	103470000	164610000	165950000	98714000	99275000	614050000	661540000	111530000	120620000	49973000	44674000	339640000	334860000	58654000	60635000	45032000	44518000	56960000	44917000	29	27	60	50.493	0	323.31	289	P19405	P19405	Alkaline phosphatase 3	phoB	sp|P19405|PPB3_BACSU Alkaline phosphatase 3 OS=Bacillus subtilis (strain 168) OX=224308 GN=phoB PE=1 SV=4
2003000000	1835100000	2209300000	2099500000	2347400000	2385400000	1543800000	1504300000	2369400000	2108200000	1677400000	1962500000	1994000000	2054900000	2238800000	1991200000	2746700000	2675500000	2200000000	2410000000	41	39	73.5	50.274	0	323.31	1061	P19406	P19406	Alkaline phosphatase 4	phoA	sp|P19406|PPB4_BACSU Alkaline phosphatase 4 OS=Bacillus subtilis (strain 168) OX=224308 GN=phoA PE=1 SV=4
7646300	5517400	2981800	NaN	4873700	4908400	16704000	16581000	6396800	2774300	5369000	5976600	13230000	13861000	25001000	20708000	7417400	11026000	6290800	6126100	8	8	18	47.494	0	48.142	52	P19582	P19582	Homoserine dehydrogenase	hom	sp|P19582|DHOM_BACSU Homoserine dehydrogenase OS=Bacillus subtilis (strain 168) OX=224308 GN=hom PE=1 SV=2
175320000	231520000	197750000	181260000	205000000	199350000	204820000	243850000	178990000	188630000	238560000	201920000	149870000	143600000	150530000	161890000	183410000	198150000	148500000	184330000	18	18	90.6	22.971	0	323.31	255	P19669	P19669	Transaldolase	tal	sp|P19669|TAL_BACSU Transaldolase OS=Bacillus subtilis (strain 168) OX=224308 GN=tal PE=1 SV=4
1669600	1533000	2057000	2869200	1713400	1779000	1394100	1914500	NaN	1611700	NaN	1340800	NaN	NaN	NaN	NaN	NaN	1632100	1868500	1779800	3	3	10.7	46	0	4.3915	13	P19670	P19670	UDP-N-acetylglucosamine 1-carboxyvinyltransferase 2	murAB	sp|P19670|MURA2_BACSU UDP-N-acetylglucosamine 1-carboxyvinyltransferase 2 OS=Bacillus subtilis (strain 168) OX=224308 GN=murAB PE=1 SV=4
940340000	830150000	620640000	580540000	729350000	815990000	365380000	362330000	511530000	548030000	959550000	814770000	773670000	838430000	722050000	808970000	847570000	875120000	942800000	1019800000	14	14	65.1	15.382	0	276.61	246	P19946	P19946	50S ribosomal protein L15	rplO	sp|P19946|RL15_BACSU 50S ribosomal protein L15 OS=Bacillus subtilis (strain 168) OX=224308 GN=rplO PE=1 SV=1
953850000	871770000	882060000	776630000	1178300000	1219900000	377260000	345300000	605340000	684390000	951010000	1079300000	894280000	1003100000	889520000	979160000	941150000	919810000	927510000	1174600000	8	8	74.6	6.6377	0	170.61	226	P19947	P19947	50S ribosomal protein L30	rpmD	sp|P19947|RL30_BACSU 50S ribosomal protein L30 OS=Bacillus subtilis (strain 168) OX=224308 GN=rpmD PE=1 SV=2
39974000	35592000	53920000	46258000	52592000	46426000	54981000	55897000	37335000	39268000	29145000	33265000	23769000	20927000	22345000	25868000	42042000	35891000	35737000	27813000	9	9	53.6	27.409	0	76.196	60	P19994	P19994	Methionine aminopeptidase 1	map	sp|P19994|MAP11_BACSU Methionine aminopeptidase 1 OS=Bacillus subtilis (strain 168) OX=224308 GN=map PE=1 SV=1
5665300	6081900	3618400	4439100	2725600	2897200	35998000	11444000	3609900	3976100	3996500	4809700	9896400	7901000	NaN	1943500	2444400	NaN	2239600	NaN	6	6	7.4	75.524	0	6.5548	9	P20166	P20166	PTS system glucose-specific EIICBA component;Glucose permease IIC component;Glucose-specific phosphotransferase enzyme IIB component;Glucose-specific phosphotransferase enzyme IIA component	ptsG	sp|P20166|PTG3C_BACSU PTS system glucose-specific EIICBA component OS=Bacillus subtilis (strain 168) OX=224308 GN=ptsG PE=1 SV=2
1527900000	1394400000	1166300000	1160900000	1286200000	1370000000	553900000	513870000	645890000	637480000	1307100000	969520000	884250000	780300000	953110000	1018100000	1032500000	1000300000	1486700000	1227500000	8	8	49.2	13.751	0	210.6	219	P20277	P20277	50S ribosomal protein L17	rplQ	sp|P20277|RL17_BACSU 50S ribosomal protein L17 OS=Bacillus subtilis (strain 168) OX=224308 GN=rplQ PE=1 SV=2
48875000	87289000	23706000	29163000	30900000	33202000	12877000	11676000	14307000	21408000	199850000	462110000	47788000	43702000	11304000	23255000	28549000	26791000	16252000	48741000	3	3	59.5	4.3053	0	8.0579	72	P20278	P20278	50S ribosomal protein L36	rpmJ	sp|P20278|RL36_BACSU 50S ribosomal protein L36 OS=Bacillus subtilis (strain 168) OX=224308 GN=rpmJ PE=1 SV=1
339440000	365800000	248240000	253830000	284300000	257760000	620570000	577190000	324470000	284090000	275190000	355710000	359670000	409900000	143940000	148250000	204170000	203870000	224350000	260100000	18	18	49.6	13.787	0	140.16	219	P20282	P20282	30S ribosomal protein S13	rpsM	sp|P20282|RS13_BACSU 30S ribosomal protein S13 OS=Bacillus subtilis (strain 168) OX=224308 GN=rpsM PE=1 SV=3
73036000	51328000	41153000	34491000	55503000	59255000	110440000	109000000	74823000	82158000	65925000	58121000	65204000	65915000	59259000	62019000	58461000	62689000	61468000	56457000	16	16	43.3	34.799	0	204.42	174	P20429	P20429	DNA-directed RNA polymerase subunit alpha	rpoA	sp|P20429|RPOA_BACSU DNA-directed RNA polymerase subunit alpha OS=Bacillus subtilis (strain 168) OX=224308 GN=rpoA PE=1 SV=1
10153000	11127000	7779900	5940900	8585200	8284100	5696600	8301100	6287600	8102700	19285000	22155000	12930000	9766700	14020000	14497000	19205000	23379000	10248000	13727000	4	4	77.8	8.2135	0	16.679	38	P20458	P20458	Translation initiation factor IF-1	infA	sp|P20458|IF1_BACSU Translation initiation factor IF-1 OS=Bacillus subtilis (strain 168) OX=224308 GN=infA PE=1 SV=2
NaN	NaN	2092500	NaN	NaN	NaN	2340600	2199300	NaN	2559900	NaN	NaN	NaN	NaN	NaN	NaN	NaN	2638200	NaN	NaN	3	3	8.4	45.24	0	6.8298	9	P20691	P20691	3-phosphoshikimate 1-carboxyvinyltransferase	aroA	sp|P20691|AROA_BACSU 3-phosphoshikimate 1-carboxyvinyltransferase OS=Bacillus subtilis (strain 168) OX=224308 GN=aroA PE=3 SV=1
6672900	4918500	5611500	5282200	5273700	7258800	12256000	9696000	7529300	7853100	9124600	6948000	6144900	5783100	6632900	5112000	8196500	6529400	5203500	5171000	12	12	42.3	47.688	0	25.238	25	P20964	P20964	GTPase ObgE	obg	sp|P20964|OBG_BACSU GTPase Obg OS=Bacillus subtilis (strain 168) OX=224308 GN=obg PE=1 SV=1
143170000	149230000	226170000	307730000	190710000	192100000	245660000	274540000	156360000	166380000	100940000	91073000	72106000	65633000	69861000	75704000	75993000	77490000	71951000	68019000	19	19	75.6	27.967	0	146.43	198	P21464	P21464	30S ribosomal protein S2	rpsB	sp|P21464|RS2_BACSU 30S ribosomal protein S2 OS=Bacillus subtilis (strain 168) OX=224308 GN=rpsB PE=1 SV=3
404300000	370340000	586360000	574700000	476140000	470770000	587240000	520340000	491320000	453480000	314870000	373230000	192340000	228940000	224480000	203410000	377700000	348500000	343010000	362950000	22	22	69.7	24.323	0	323.31	397	P21465	P21465	30S ribosomal protein S3	rpsC	sp|P21465|RS3_BACSU 30S ribosomal protein S3 OS=Bacillus subtilis (strain 168) OX=224308 GN=rpsC PE=1 SV=4
611690000	633140000	503620000	531850000	494350000	493320000	1332800000	1253800000	448010000	501120000	573860000	635400000	582230000	624010000	291900000	293040000	328830000	351050000	417350000	391420000	25	25	83.5	22.835	0	323.31	411	P21466	P21466	30S ribosomal protein S4	rpsD	sp|P21466|RS4_BACSU 30S ribosomal protein S4 OS=Bacillus subtilis (strain 168) OX=224308 GN=rpsD PE=1 SV=3
311180000	300220000	319040000	323400000	317150000	330320000	519860000	565370000	349010000	328690000	275930000	338710000	256960000	283590000	156440000	155240000	229170000	230840000	208320000	233470000	15	15	78.3	17.622	0	281.33	218	P21467	P21467	30S ribosomal protein S5	rpsE	sp|P21467|RS5_BACSU 30S ribosomal protein S5 OS=Bacillus subtilis (strain 168) OX=224308 GN=rpsE PE=1 SV=3
1140200000	1073500000	782370000	740790000	774300000	777190000	369310000	400190000	858490000	701550000	1026300000	1106900000	792170000	717050000	1024400000	1048600000	897140000	801020000	1444500000	1095800000	13	13	88.4	11.124	0	323.31	292	P21468	P21468	30S ribosomal protein S6	rpsF	sp|P21468|RS6_BACSU 30S ribosomal protein S6 OS=Bacillus subtilis (strain 168) OX=224308 GN=rpsF PE=1 SV=2
1464300000	1138400000	1352900000	1319100000	1066900000	1054000000	1449000000	1388100000	801790000	830940000	1392700000	1566400000	1075700000	1204700000	800290000	732280000	1149000000	1105300000	1390500000	1529500000	15	15	64.7	17.883	0	323.31	337	P21469	P21469	30S ribosomal protein S7	rpsG	sp|P21469|RS7_BACSU 30S ribosomal protein S7 OS=Bacillus subtilis (strain 168) OX=224308 GN=rpsG PE=1 SV=4
1468500000	1296900000	1363400000	1152900000	1735800000	1360900000	578660000	484520000	813110000	720820000	1669800000	1591700000	1242400000	974050000	1246700000	1009600000	1503500000	1402700000	1267500000	1118100000	6	6	59.2	14.308	0	321.93	147	P21470	P21470	30S ribosomal protein S9	rpsI	sp|P21470|RS9_BACSU 30S ribosomal protein S9 OS=Bacillus subtilis (strain 168) OX=224308 GN=rpsI PE=1 SV=3
391680000	356420000	470290000	412110000	469660000	406410000	153340000	169050000	252490000	267340000	540370000	377510000	256960000	243460000	297910000	291890000	378090000	354560000	417170000	444000000	10	10	77.5	11.665	0	56.376	155	P21471	P21471	30S ribosomal protein S10	rpsJ	sp|P21471|RS10_BACSU 30S ribosomal protein S10 OS=Bacillus subtilis (strain 168) OX=224308 GN=rpsJ PE=1 SV=4
1529300000	1896700000	1474400000	1496700000	1717000000	1583100000	1441500000	844400000	2038500000	1487800000	1372200000	2096300000	1621200000	2137700000	1566100000	1508400000	1878300000	1935300000	2421000000	2328400000	7	7	55.8	15.215	0	256.78	109	P21472	P21472	30S ribosomal protein S12	rpsL	sp|P21472|RS12_BACSU 30S ribosomal protein S12 OS=Bacillus subtilis (strain 168) OX=224308 GN=rpsL PE=1 SV=5
3456800000	4375100000	3373400000	4326000000	2964300000	2941700000	1462800000	1661800000	2309800000	2344300000	2501900000	2899300000	2260600000	2801700000	1958700000	2210300000	1777900000	1875400000	2309200000	2311700000	10	10	62.9	10.573	0	323.31	228	P21473	P21473	30S ribosomal protein S15	rpsO	sp|P21473|RS15_BACSU 30S ribosomal protein S15 OS=Bacillus subtilis (strain 168) OX=224308 GN=rpsO PE=1 SV=4
2888200000	2497100000	2439500000	2421600000	2730900000	2703000000	1148000000	1276100000	3204300000	2141700000	2875200000	4448700000	2206300000	2888300000	2285500000	2278600000	1857700000	1787800000	3383200000	2834300000	9	9	61.1	10.135	0	256.07	348	P21474	P21474	30S ribosomal protein S16	rpsP	sp|P21474|RS16_BACSU 30S ribosomal protein S16 OS=Bacillus subtilis (strain 168) OX=224308 GN=rpsP PE=1 SV=3
568380000	494380000	455030000	466890000	446210000	442770000	197180000	196320000	276570000	251600000	952340000	989520000	359460000	320910000	315950000	283520000	375440000	362750000	398320000	330050000	10	10	57	8.9694	0	141.65	176	P21475	P21475	30S ribosomal protein S18	rpsR	sp|P21475|RS18_BACSU 30S ribosomal protein S18 OS=Bacillus subtilis (strain 168) OX=224308 GN=rpsR PE=1 SV=3
3697900000	5326900000	3387100000	3626700000	4685100000	4770900000	2468600000	2525000000	3334300000	2959900000	4043800000	6043500000	2957500000	3472300000	2842700000	2802000000	3053300000	2925300000	4400900000	4522900000	14	14	81.5	10.583	0	323.31	555	P21476	P21476	30S ribosomal protein S19	rpsS	sp|P21476|RS19_BACSU 30S ribosomal protein S19 OS=Bacillus subtilis (strain 168) OX=224308 GN=rpsS PE=1 SV=3
567730000	599310000	403030000	404030000	442850000	309340000	247310000	114410000	249850000	229620000	672040000	390870000	510960000	345720000	433620000	273510000	287590000	197900000	449300000	321130000	8	8	48.9	9.599	0	145.7	131	P21477	P21477	30S ribosomal protein S20	rpsT	sp|P21477|RS20_BACSU 30S ribosomal protein S20 OS=Bacillus subtilis (strain 168) OX=224308 GN=rpsT PE=1 SV=4
315900000	392870000	307090000	306020000	289340000	251320000	155730000	129450000	260060000	218110000	352550000	596680000	332050000	503060000	308370000	305940000	295380000	264040000	468100000	482370000	8	8	52.6	6.8299	0	114.03	133	P21478	P21478	30S ribosomal protein S21	rpsU	sp|P21478|RS21_BACSU 30S ribosomal protein S21 OS=Bacillus subtilis (strain 168) OX=224308 GN=rpsU PE=1 SV=3
7120800	7156900	6410000	7156200	5893900	7028100	5890700	8200100	5729000	6073500	8256000	6033200	3581200	3851400	4965300	5426500	4732700	3842600	4781000	5176400	9	9	36.1	37.196	0	53.229	51	P21656	P21656	Tryptophan--tRNA ligase	trpS	sp|P21656|SYW_BACSU Tryptophan--tRNA ligase OS=Bacillus subtilis (strain 168) OX=224308 GN=trpS PE=1 SV=2
94739000	79977000	88692000	83590000	40310000	45629000	90402000	81301000	71990000	79615000	102830000	122840000	52487000	48400000	41452000	48317000	83618000	88104000	81434000	74400000	18	18	53.5	52.99	0	253.24	159	P21879	P21879	Inosine-5-monophosphate dehydrogenase	guaB	sp|P21879|IMDH_BACSU Inosine-5-monophosphate dehydrogenase OS=Bacillus subtilis (strain 168) OX=224308 GN=guaB PE=1 SV=2
58630000	43696000	38372000	40144000	52603000	51869000	66333000	62813000	72487000	71287000	84194000	82536000	60223000	54571000	53325000	62124000	77755000	83782000	56157000	57402000	16	16	50	49.732	0	160.63	122	P21880	P21880	Dihydrolipoyl dehydrogenase	pdhD	sp|P21880|DLDH1_BACSU Dihydrolipoyl dehydrogenase OS=Bacillus subtilis (strain 168) OX=224308 GN=pdhD PE=3 SV=1
30390000	25926000	31838000	32852000	30673000	29330000	25973000	32909000	35373000	43255000	42346000	33608000	17591000	17785000	29867000	36371000	31484000	31626000	25680000	23664000	12	12	43.7	41.548	0	54.111	80	P21881	P21881	Pyruvate dehydrogenase E1 component subunit alpha	pdhA	sp|P21881|ODPA_BACSU Pyruvate dehydrogenase E1 component subunit alpha OS=Bacillus subtilis (strain 168) OX=224308 GN=pdhA PE=1 SV=3
85896000	77090000	89970000	75965000	108350000	112410000	124140000	138590000	126940000	134020000	127850000	131440000	94793000	89702000	126770000	133830000	112080000	114890000	101730000	97618000	18	18	67.7	35.474	0	200.9	200	P21882	P21882	Pyruvate dehydrogenase E1 component subunit beta	pdhB	sp|P21882|ODPB_BACSU Pyruvate dehydrogenase E1 component subunit beta OS=Bacillus subtilis (strain 168) OX=224308 GN=pdhB PE=3 SV=2
160100000	145580000	171270000	149060000	154470000	147670000	156950000	150210000	175510000	159050000	213900000	229440000	98446000	112530000	140740000	143320000	141240000	128520000	134390000	138260000	24	24	64	47.538	0	323.31	305	P21883	P21883	Dihydrolipoyllysine-residue acetyltransferase component of pyruvate dehydrogenase complex	pdhC	sp|P21883|ODP2_BACSU Dihydrolipoyllysine-residue acetyltransferase component of pyruvate dehydrogenase complex OS=Bacillus subtilis (strain 168) OX=224308 GN=pdhC PE=1 SV=2
19686000	19075000	16765000	18475000	22444000	20198000	19764000	25811000	15167000	16606000	26102000	24033000	18114000	16705000	16833000	18269000	16953000	14091000	13415000	13229000	12	12	32.1	55.722	0	105.3	111	P22250	P22250	Glutamate--tRNA ligase	gltX	sp|P22250|SYE_BACSU Glutamate--tRNA ligase OS=Bacillus subtilis (strain 168) OX=224308 GN=gltX PE=3 SV=1
27782000	29186000	24286000	24989000	44050000	45778000	46524000	46895000	50105000	42499000	43557000	45220000	42320000	43485000	48125000	52137000	33748000	39406000	30186000	35051000	14	14	44.8	40.282	0	74.778	116	P22322	P22322	Germination protease	gpr	sp|P22322|GPR_BACSU Germination protease OS=Bacillus subtilis (strain 168) OX=224308 GN=gpr PE=1 SV=1
8520400	9268300	10737000	9002000	13532000	15063000	8891700	9485900	9448000	10310000	14386000	7142000	9230000	5918400	5889400	6029300	8759500	8661700	5953500	5782500	10	10	36.7	47.736	0	16.652	37	P22326	P22326	Tyrosine--tRNA ligase 1	tyrS1	sp|P22326|SYY1_BACSU Tyrosine--tRNA ligase 1 OS=Bacillus subtilis (strain 168) OX=224308 GN=tyrS1 PE=2 SV=2
134370000	123810000	47784000	50865000	50621000	49668000	165340000	161230000	40287000	40843000	121440000	139660000	161910000	158270000	74352000	76689000	96458000	90979000	98566000	91028000	29	29	42.1	106.28	0	323.31	262	P23129	P23129	2-oxoglutarate dehydrogenase E1 component	odhA	sp|P23129|ODO1_BACSU 2-oxoglutarate dehydrogenase E1 component OS=Bacillus subtilis (strain 168) OX=224308 GN=odhA PE=3 SV=3
25389000000	21690000000	18277000000	15860000000	11777000000	10208000000	9907700000	8847600000	14705000000	16619000000	29271000000	22961000000	17355000000	12387000000	21485000000	20116000000	27666000000	22867000000	18502000000	16610000000	22	22	87.5	18.725	0	323.31	981	P23261	P23261	Spore coat protein F;5 kDa coat protein;8 kDa coat protein	cotF	sp|P23261|COTF_BACSU Spore coat protein F OS=Bacillus subtilis (strain 168) OX=224308 GN=cotF PE=1 SV=1
NaN	NaN	NaN	NaN	NaN	NaN	2144100	4096100	NaN	NaN	NaN	NaN	NaN	NaN	NaN	NaN	NaN	NaN	NaN	NaN	3	3	8.8	59.3	0	6.5628	4	P23447	P23447	Flagellar M-ring protein	fliF	sp|P23447|FLIF_BACSU Flagellar M-ring protein OS=Bacillus subtilis (strain 168) OX=224308 GN=fliF PE=3 SV=2
10332000	7558300	8391800	8407800	5475100	7023900	15656000	15625000	5040600	2509300	9200000	9191000	8783700	8262500	8357300	6512500	4903900	4274100	5589500	3708800	12	12	29.2	65.121	0	53.836	32	P23545;G5D7Q5	P23545;G5D7Q5	Alkaline phosphatase synthesis sensor protein PhoR	phoR	sp|P23545|PHOR_BACSU Alkaline phosphatase synthesis sensor protein PhoR OS=Bacillus subtilis (strain 168) OX=224308 GN=phoR PE=1 SV=1;tr|G5D7Q5|G5D7Q5_BACSU PhoR (Fragment) OS=Bacillus subtilis (strain 168) OX=224308 GN=phoR PE=4 SV=1
2308500	1658100	2927400	3250000	3872300	4463200	4417600	4177600	2621100	3660600	2106200	2680600	1587100	1047300	NaN	869030	1567200	2315800	1843700	2035400	3	3	6.8	48.573	0	7.3374	25	P23630	P23630	Diaminopimelate decarboxylase	lysA	sp|P23630|DCDA_BACSU Diaminopimelate decarboxylase OS=Bacillus subtilis (strain 168) OX=224308 GN=lysA PE=3 SV=5
11606000	10368000	11035000	10633000	9522700	10210000	16950000	27066000	6994600	11306000	15212000	15417000	10753000	8148700	13751000	13274000	10002000	9421200	6035900	5496900	8	8	35.1	37.96	0	61.935	68	P23715	P23715	N-acetyl-gamma-glutamyl-phosphate reductase	argC	sp|P23715|ARGC_BACSU N-acetyl-gamma-glutamyl-phosphate reductase OS=Bacillus subtilis (strain 168) OX=224308 GN=argC PE=3 SV=3
56634000	59673000	47244000	41245000	60517000	49254000	18905000	22818000	39229000	34405000	54276000	45027000	43036000	40965000	51070000	47222000	27431000	28991000	38766000	35955000	8	8	69	13.258	0	102.36	109	P23789	P23789	HTH-type transcriptional regulator Xre	xre	sp|P23789|XRE_BACSU HTH-type transcriptional regulator Xre OS=Bacillus subtilis (strain 168) OX=224308 GN=xre PE=1 SV=1
20569000	16342000	14830000	13761000	14779000	19032000	25293000	20145000	20295000	23322000	22250000	31423000	12718000	13202000	13679000	12962000	21583000	23965000	13366000	15606000	10	10	51.3	29.899	0	58.974	57	P23966	P23966	1,4-dihydroxy-2-naphthoyl-CoA synthase	menB	sp|P23966|MENB_BACSU 1,4-dihydroxy-2-naphthoyl-CoA synthase OS=Bacillus subtilis (strain 168) OX=224308 GN=menB PE=1 SV=2
5240200	4198500	4620100	3790000	7300400	7300300	13952000	13556000	8586700	8486600	1860700	2150000	13998000	12099000	1570000	1614700	NaN	NaN	1211100	NaN	3	3	6.1	69.027	0	62.876	34	P24010	P24010	Cytochrome c oxidase subunit 1	ctaD	sp|P24010|COX1_BACSU Cytochrome c oxidase subunit 1 OS=Bacillus subtilis (strain 168) OX=224308 GN=ctaD PE=3 SV=3
269420000	225260000	267400000	243050000	355040000	354100000	632690000	609940000	168940000	180840000	132210000	161740000	492870000	461870000	106570000	116990000	94568000	95344000	55602000	68247000	18	18	46.1	40.094	0	323.31	238	P24011	P24011	Cytochrome c oxidase subunit 2	ctaC	sp|P24011|COX2_BACSU Cytochrome c oxidase subunit 2 OS=Bacillus subtilis (strain 168) OX=224308 GN=ctaC PE=3 SV=2
120750000	118440000	69752000	68478000	71798000	72793000	109770000	133730000	84513000	73577000	155530000	161520000	119650000	127680000	84095000	81467000	77049000	71450000	90357000	77526000	24	24	55.3	39.764	0	164.85	257	P24136	P24136	Oligopeptide transport ATP-binding protein OppD	oppD	sp|P24136|OPPD_BACSU Oligopeptide transport ATP-binding protein OppD OS=Bacillus subtilis (strain 168) OX=224308 GN=oppD PE=2 SV=2
235200000	250030000	158560000	167900000	188740000	203200000	264200000	287160000	155500000	155480000	219730000	219760000	194590000	195840000	148510000	155670000	115450000	114390000	117380000	110640000	21	20	66.2	34.748	0	323.31	312	P24137	P24137	Oligopeptide transport ATP-binding protein OppF	oppF	sp|P24137|OPPF_BACSU Oligopeptide transport ATP-binding protein OppF OS=Bacillus subtilis (strain 168) OX=224308 GN=oppF PE=2 SV=3
NaN	NaN	NaN	NaN	NaN	NaN	13593000	13321000	NaN	NaN	NaN	NaN	NaN	NaN	NaN	NaN	NaN	NaN	NaN	NaN	2	2	8	34.074	0	59.569	8	P24138	P24138	Oligopeptide transport system permease protein OppB	oppB	sp|P24138|OPPB_BACSU Oligopeptide transport system permease protein OppB OS=Bacillus subtilis (strain 168) OX=224308 GN=oppB PE=2 SV=2
NaN	NaN	NaN	NaN	NaN	NaN	7744200	3887800	NaN	NaN	2659300	NaN	NaN	NaN	NaN	NaN	NaN	NaN	NaN	NaN	2	2	7.2	33.621	0	11.561	5	P24139	P24139	Oligopeptide transport system permease protein OppC	oppC	sp|P24139|OPPC_BACSU Oligopeptide transport system permease protein OppC OS=Bacillus subtilis (strain 168) OX=224308 GN=oppC PE=2 SV=1
6078600000	6140800000	6072300000	6116000000	6973100000	6785000000	6772400000	6423100000	5501700000	5310200000	5970100000	6267800000	8797600000	9029100000	8695300000	8429100000	6433000000	6259900000	7194200000	7345900000	63	62	77.4	61.524	0	323.31	1883	P24141	P24141	Oligopeptide-binding protein OppA	oppA	sp|P24141|OPPA_BACSU Oligopeptide-binding protein OppA OS=Bacillus subtilis (strain 168) OX=224308 GN=oppA PE=1 SV=1
NaN	NaN	NaN	NaN	NaN	NaN	6790900	7509900	NaN	5676800	4701900	NaN	NaN	NaN	NaN	NaN	NaN	NaN	NaN	NaN	2	2	5.3	49.7	0	4.9317	8	P24219	P24219	RNA polymerase sigma-54 factor	sigL	sp|P24219|RP54_BACSU RNA polymerase sigma-54 factor OS=Bacillus subtilis (strain 168) OX=224308 GN=sigL PE=3 SV=1
76445000	67738000	61726000	55626000	57989000	56754000	33632000	34005000	56114000	57075000	74380000	81766000	54639000	54874000	75838000	58095000	74167000	66192000	71905000	82302000	6	6	49.5	11.781	0	152.34	125	P24281	P24281	Nucleoid-associated protein YaaK	yaaK	sp|P24281|YAAK_BACSU Nucleoid-associated protein YaaK OS=Bacillus subtilis (strain 168) OX=224308 GN=yaaK PE=3 SV=1
7156800000	6809100000	7386900000	7109000000	8237200000	7646500000	3800200000	3427800000	5780100000	5371600000	4818000000	5599900000	6662800000	6813000000	6639800000	6905000000	7667800000	7427400000	9161700000	9900500000	51	51	81.5	32.509	0	323.31	1438	P24327	P24327	Foldase protein PrsA	prsA	sp|P24327|PRSA_BACSU Foldase protein PrsA OS=Bacillus subtilis (strain 168) OX=224308 GN=prsA PE=1 SV=1
4430100	4149600	3831900	4769000	4559900	5207500	13709000	10019000	3427500	6794300	5432300	2791200	5625900	12821000	6261200	7342400	8843200	11382000	7143500	13432000	5	5	52.5	12.766	0	20.827	28	P24469	P24469	Cytochrome c-550	cccA	sp|P24469|C550_BACSU Cytochrome c-550 OS=Bacillus subtilis (strain 168) OX=224308 GN=cccA PE=1 SV=1
NaN	NaN	NaN	NaN	NaN	NaN	7094300	2948500	1442200	NaN	NaN	NaN	NaN	NaN	NaN	NaN	NaN	NaN	NaN	NaN	2	2	18.2	17.009	0	3.6445	3	P24812	P24812	Uncharacterized protein YqxI	yqxI	sp|P24812|YQXI_BACSU Uncharacterized protein YqxI OS=Bacillus subtilis (strain 168) OX=224308 GN=yqxI PE=4 SV=1
4461200	3797100	4034500	NaN	3588800	NaN	6112800	7194800	3102900	NaN	NaN	NaN	3774800	4818700	NaN	NaN	NaN	NaN	NaN	NaN	5	5	35.2	27.416	0	14.993	17	P25052	P25052	Aminopyrimidine aminohydrolase	tenA	sp|P25052|TENA_BACSU Aminopyrimidine aminohydrolase OS=Bacillus subtilis (strain 168) OX=224308 GN=tenA PE=1 SV=1
9987800	8196400	11815000	14617000	12250000	13196000	10703000	9843000	11201000	10263000	8072700	8655800	11903000	10343000	16224000	17572000	11769000	12100000	10347000	9570300	6	6	23.1	36.94	0	21.473	52	P25144	P25144	Catabolite control protein A	ccpA	sp|P25144|CCPA_BACSU Catabolite control protein A OS=Bacillus subtilis (strain 168) OX=224308 GN=ccpA PE=1 SV=1
58461000	56014000	39579000	41348000	38151000	37397000	158270000	144750000	80011000	66076000	56087000	69528000	83696000	90405000	44513000	41929000	114880000	105540000	53610000	48069000	16	16	42	49.45	0	323.31	159	P25152	P25152	Aminopeptidase YwaD	ywaD	sp|P25152|BSAP_BACSU Aminopeptidase YwaD OS=Bacillus subtilis (strain 168) OX=224308 GN=ywaD PE=1 SV=2
2714900	3131300	4815500	4295500	5537600	6654000	6700900	6415000	7058200	7537200	2761500	2709400	2890200	3358100	3560000	3308300	2965200	2792700	2725800	2961700	6	6	21.3	39.027	0	15.632	26	P25499	P25499	Heat-inducible transcription repressor HrcA	hrcA	sp|P25499|HRCA_BACSU Heat-inducible transcription repressor HrcA OS=Bacillus subtilis (strain 168) OX=224308 GN=hrcA PE=3 SV=1
77641000	63199000	74417000	66490000	80457000	80731000	86119000	86854000	78821000	81856000	66241000	88956000	78854000	77858000	61485000	54735000	96552000	95975000	69586000	66261000	22	22	48.2	60.599	0	87.327	182	P25503	P25503	Urocanate hydratase	hutU	sp|P25503|HUTU_BACSU Urocanate hydratase OS=Bacillus subtilis (strain 168) OX=224308 GN=hutU PE=1 SV=2
1847400	1541400	2567500	2845800	2423800	2116600	2550900	3671900	1941300	1917200	NaN	739630	NaN	NaN	NaN	NaN	NaN	NaN	NaN	NaN	3	3	7	50.974	0	23.168	14	P25811	P25811	tRNA modification GTPase MnmE	mnmE	sp|P25811|MNME_BACSU tRNA modification GTPase MnmE OS=Bacillus subtilis (strain 168) OX=224308 GN=mnmE PE=3 SV=1
2619800	3428700	3514200	3888000	3990000	4992200	7053300	6538000	4207100	5279300	3765500	3190400	2034100	2870400	NaN	3635800	NaN	NaN	3354600	4091100	6	6	27.2	26.954	0	24.293	31	P25813	P25813	Ribosomal RNA small subunit methyltransferase G	rsmG	sp|P25813|RSMG_BACSU Ribosomal RNA small subunit methyltransferase G OS=Bacillus subtilis (strain 168) OX=224308 GN=rsmG PE=1 SV=1
2434700	1840300	2287800	3287900	2500100	4079800	789330	1934100	680700	2419100	NaN	1990200	2383700	6303100	1085900	4074600	1415300	5971600	1735100	7947100	4	4	37.1	13.8	0	15.819	24	P25814	P25814	Ribonuclease P protein component	rnpA	sp|P25814|RNPA_BACSU Ribonuclease P protein component OS=Bacillus subtilis (strain 168) OX=224308 GN=rnpA PE=1 SV=2
5345100	4982600	2996000	2849100	2710400	3004800	13285000	19817000	2067200	1589600	3634600	2229800	15110000	11767000	NaN	NaN	NaN	NaN	NaN	NaN	3	3	11.6	30.087	0	51.354	21	P26382	P26382	Fructose permease IID component	levG	sp|P26382|PTFD_BACSU Fructose permease IID component OS=Bacillus subtilis (strain 168) OX=224308 GN=levG PE=4 SV=1
2854100	2785200	6975500	4524600	2040700	2763000	4187900	3798700	2505700	2567800	NaN	1688600	1953600	NaN	NaN	NaN	NaN	NaN	2463000	2955100	7	7	30.9	32.21	0	10.927	10	P26497	P26497	Stage 0 sporulation protein J	spo0J	sp|P26497|SP0J_BACSU Stage 0 sporulation protein J OS=Bacillus subtilis (strain 168) OX=224308 GN=spo0J PE=1 SV=2
NaN	1652400	NaN	NaN	NaN	NaN	1652000	1109900	NaN	NaN	NaN	2229200	NaN	NaN	NaN	NaN	NaN	NaN	NaN	NaN	3	3	6.5	52.504	0	3.7278	6	P26899	P26899	Aspartate ammonia-lyase	ansB	sp|P26899|ASPA_BACSU Aspartate ammonia-lyase OS=Bacillus subtilis (strain 168) OX=224308 GN=ansB PE=3 SV=2
NaN	NaN	NaN	NaN	NaN	NaN	NaN	NaN	4355000	NaN	NaN	NaN	NaN	NaN	NaN	NaN	NaN	NaN	NaN	NaN	2	2	7.6	36.454	0	5.2523	5	P26900	P26900	L-asparaginase 1	ansA	sp|P26900|ASPG1_BACSU L-asparaginase 1 OS=Bacillus subtilis (strain 168) OX=224308 GN=ansA PE=2 SV=1
65901000	91826000	61072000	64569000	47874000	50508000	81609000	83959000	62858000	57642000	122000000	113410000	82285000	88798000	97133000	89119000	110930000	109460000	109400000	110980000	11	11	62.8	30.158	0	161.22	141	P26902	P26902	D-aminopeptidase	dppA	sp|P26902|DPPA_BACSU D-aminopeptidase OS=Bacillus subtilis (strain 168) OX=224308 GN=dppA PE=1 SV=3
NaN	NaN	NaN	NaN	NaN	NaN	3478600	3121500	NaN	NaN	NaN	NaN	NaN	NaN	NaN	NaN	NaN	NaN	NaN	NaN	3	3	11	34.055	0	8.8275	5	P26903	P26903	Dipeptide transport system permease protein DppB	dppB	sp|P26903|DPPB_BACSU Dipeptide transport system permease protein DppB OS=Bacillus subtilis (strain 168) OX=224308 GN=dppB PE=2 SV=1
6868500	9149900	4354600	NaN	NaN	3402200	9894900	27138000	3191000	NaN	7162200	5814600	21099000	13430000	5047300	8607700	NaN	5592100	NaN	4015500	4	4	22.1	36.681	0	10.618	13	P26905	P26905	Dipeptide transport ATP-binding protein DppD	dppD	sp|P26905|DPPD_BACSU Dipeptide transport ATP-binding protein DppD OS=Bacillus subtilis (strain 168) OX=224308 GN=dppD PE=3 SV=1
180170000	173010000	223590000	222690000	171210000	154310000	485190000	462940000	127530000	121220000	255240000	246260000	473240000	498420000	429600000	418060000	195550000	183040000	170550000	207370000	32	31	59.1	61.818	0	323.31	476	P26906	P26906	Dipeptide-binding protein DppE	dppE	sp|P26906|DPPE_BACSU Dipeptide-binding protein DppE OS=Bacillus subtilis (strain 168) OX=224308 GN=dppE PE=2 SV=4
4761100	7952100	11534000	15174000	5432100	5775900	8029200	9792700	12798000	10989000	1971600	3857500	5612900	6834200	13104000	12554000	5320600	5106300	21027000	20440000	4	4	57.7	13.797	0	9.6115	25	P26907	P26907	Glucose starvation-inducible protein B	gsiB	sp|P26907|GSIB_BACSU Glucose starvation-inducible protein B OS=Bacillus subtilis (strain 168) OX=224308 GN=gsiB PE=1 SV=3
68941000	82623000	27198000	18666000	51832000	40555000	68776000	62311000	64220000	56692000	98467000	87174000	102210000	83807000	64233000	55766000	89140000	85344000	84730000	75146000	3	3	27.5	11.275	0	23.144	34	P26908	P26908	50S ribosomal protein L21	rplU	sp|P26908|RL21_BACSU 50S ribosomal protein L21 OS=Bacillus subtilis (strain 168) OX=224308 GN=rplU PE=1 SV=1
723260	549760	NaN	NaN	768300	690930	3126500	3308800	NaN	NaN	700170	542570	795840	857890	780260	NaN	NaN	NaN	NaN	NaN	3	3	8.1	44.554	0	7.0352	5	P27621	P27621	Putative CDP-glycerol:glycerophosphate glycerophosphotransferase	tagB	sp|P27621|TAGB_BACSU Teichoic acid glycerol-phosphate primase OS=Bacillus subtilis (strain 168) OX=224308 GN=tagB PE=1 SV=1
38766000	45000000	42466000	43033000	45456000	45607000	54990000	59610000	58240000	47729000	45603000	61982000	38404000	42654000	44105000	48610000	30723000	32314000	31350000	33426000	14	14	58.1	27.029	0	97.801	152	P27876	P27876	Triosephosphate isomerase	tpiA	sp|P27876|TPIS_BACSU Triosephosphate isomerase OS=Bacillus subtilis (strain 168) OX=224308 GN=tpiA PE=1 SV=3
3188800	2983800	NaN	NaN	NaN	NaN	5016900	7476500	NaN	NaN	2754300	NaN	4560700	4823000	4827000	3902900	NaN	NaN	NaN	NaN	3	3	7.5	48.191	0	4.9162	6	P28264	P28264	Cell division protein FtsA	ftsA	sp|P28264|FTSA_BACSU Cell division protein FtsA OS=Bacillus subtilis (strain 168) OX=224308 GN=ftsA PE=1 SV=2
22701000	21503000	22334000	22170000	21458000	24752000	19669000	23901000	23874000	28003000	25295000	20597000	15711000	17271000	14803000	16792000	20314000	19731000	26969000	22504000	22	22	33.8	95.53	0	77.159	115	P28366	P28366	Protein translocase subunit SecA	secA	sp|P28366|SECA_BACSU Protein translocase subunit SecA OS=Bacillus subtilis (strain 168) OX=224308 GN=secA PE=1 SV=1
NaN	2329400	NaN	NaN	2532700	2265900	3356700	2762200	2520600	2560900	2583800	NaN	NaN	NaN	NaN	2678500	NaN	NaN	NaN	NaN	4	4	13.7	42.073	0	19.647	12	P28367	P28367	Peptide chain release factor 2	prfB	sp|P28367|RF2_BACSU Peptide chain release factor 2 OS=Bacillus subtilis (strain 168) OX=224308 GN=prfB PE=1 SV=2
15071000	16666000	12161000	9575400	6097900	7255200	16571000	14739000	12193000	11948000	6488000	4496500	5742500	5115300	4376100	3996100	3883000	3538700	10680000	10072000	6	6	37	21.979	0	21.543	38	P28368	P28368	Putative sigma-54 modulation protein	yvyD	sp|P28368|HPF_BACSU Ribosome hibernation promotion factor OS=Bacillus subtilis (strain 168) OX=224308 GN=yvyD PE=1 SV=2
118250000	145640000	86932000	91443000	173930000	166710000	205970000	167550000	194920000	184100000	142120000	156350000	144770000	137860000	195390000	195340000	153830000	146240000	187780000	172900000	30	30	53.1	57.424	0	282.35	368	P28598;A9LHR4	P28598	60 kDa chaperonin	groL	sp|P28598|CH60_BACSU 60 kDa chaperonin OS=Bacillus subtilis (strain 168) OX=224308 GN=groL PE=1 SV=3
5042600	4696700	2563300	2771400	4658100	4516000	10335000	11799000	5838200	5841300	13933000	11439000	6021800	6004100	7749100	7006500	7135600	6894400	9075900	5207000	5	5	52.1	10.176	0	40.27	31	P28599	P28599	10 kDa chaperonin	groS	sp|P28599|CH10_BACSU 10 kDa chaperonin OS=Bacillus subtilis (strain 168) OX=224308 GN=groS PE=1 SV=2
55375000	44861000	55900000	43049000	58098000	56148000	35408000	38205000	46775000	41144000	52889000	59688000	56637000	47657000	61084000	55029000	54235000	50464000	64521000	54737000	8	8	58.6	23.774	0	36.841	108	P28618	P28618	Pyrrolidone-carboxylate peptidase	pcp	sp|P28618|PCP_BACSU Pyrrolidone-carboxylate peptidase OS=Bacillus subtilis (strain 168) OX=224308 GN=pcp PE=1 SV=1
5347100	NaN	NaN	3258600	4100500	4011700	4928700	4644000	4334800	4331200	9310700	8514000	4603700	3106800	5241100	4720400	6989400	5702100	3751100	4456700	4	4	20.4	26.681	0	19.277	29	P28619	P28619	Ribonuclease PH	rph	sp|P28619|RNPH_BACSU Ribonuclease PH OS=Bacillus subtilis (strain 168) OX=224308 GN=rph PE=1 SV=1
58641000	64317000	49442000	46254000	62568000	58151000	73449000	73667000	75986000	66976000	71284000	79015000	72003000	81318000	77019000	67374000	80925000	77387000	85118000	85302000	19	18	76.6	21.047	0	124.81	226	P28628	P28628	Signal peptidase I S	sipS	sp|P28628|LEPS_BACSU Signal peptidase I S OS=Bacillus subtilis (strain 168) OX=224308 GN=sipS PE=1 SV=1
NaN	NaN	NaN	NaN	NaN	NaN	4286100	3187900	NaN	NaN	12514000	14139000	NaN	NaN	NaN	NaN	NaN	NaN	NaN	NaN	4	4	40	13.516	0	8.6509	8	P28823	P28823	Dihydroneopterin aldolase	folB	sp|P28823|FOLB_BACSU Dihydroneopterin aldolase OS=Bacillus subtilis (strain 168) OX=224308 GN=folB PE=3 SV=1
3361800	NaN	4700700	4400600	3214500	3135600	6216200	6051300	NaN	2551700	NaN	NaN	NaN	NaN	NaN	NaN	NaN	NaN	NaN	NaN	4	4	7.1	74.811	0	9.5183	11	P29072	P29072	Chemotaxis protein CheA	cheA	sp|P29072|CHEA_BACSU Chemotaxis protein CheA OS=Bacillus subtilis (strain 168) OX=224308 GN=cheA PE=1 SV=2
575230	686790	NaN	NaN	721900	686990	149700000	128060000	221530	998530	NaN	399290	543500000	506020000	17545000	17145000	641580	310920	509490	361450	28	28	34.1	85.607	0	221.91	102	P29141	P29141	Minor extracellular protease vpr	vpr	sp|P29141|SUBV_BACSU Minor extracellular protease vpr OS=Bacillus subtilis (strain 168) OX=224308 GN=vpr PE=1 SV=1
13735000	13995000	21294000	17424000	15259000	16602000	28587000	33171000	19531000	17077000	12789000	14613000	13999000	15054000	15092000	15530000	12523000	11780000	16270000	14487000	12	12	34.2	47.91	0	65.269	54	P29726	P29726	Adenylosuccinate synthetase	purA	sp|P29726|PURA_BACSU Adenylosuccinate synthetase OS=Bacillus subtilis (strain 168) OX=224308 GN=purA PE=3 SV=1
27951000	24891000	21898000	16265000	28004000	25520000	30710000	26336000	25712000	27899000	39507000	38479000	20335000	20148000	20431000	19686000	27506000	23921000	22864000	18843000	14	14	35.3	57.848	0	95.471	97	P29727	P29727	GMP synthase [glutamine-hydrolyzing]	guaA	sp|P29727|GUAA_BACSU GMP synthase [glutamine-hydrolyzing] OS=Bacillus subtilis (strain 168) OX=224308 GN=guaA PE=3 SV=3
2402200	2960400	3460200	4202200	5611100	4999400	2823700	3261600	NaN	3274100	3135200	2434500	3141200	3719400	2685300	2784000	NaN	3583400	2407700	NaN	3	3	15.6	21.609	0	5.1359	33	P30300	P30300	Glycerol uptake operon antiterminator regulatory protein	glpP	sp|P30300|GLPP_BACSU Glycerol uptake operon antiterminator regulatory protein OS=Bacillus subtilis (strain 168) OX=224308 GN=glpP PE=2 SV=1
NaN	NaN	1101000	NaN	NaN	NaN	2885300	3151500	NaN	NaN	NaN	NaN	NaN	NaN	NaN	NaN	NaN	NaN	NaN	NaN	2	2	7.9	46.448	0	21.633	4	P30949	P30949	Glutamate-1-semialdehyde 2,1-aminomutase	hemL	sp|P30949|GSA_BACSU Glutamate-1-semialdehyde 2,1-aminomutase OS=Bacillus subtilis (strain 168) OX=224308 GN=hemL PE=1 SV=1
30312000	34443000	27550000	27878000	31623000	30886000	44007000	59630000	32923000	35840000	39880000	28164000	31752000	32044000	23287000	23998000	28544000	31237000	36961000	25008000	20	20	60.8	36.209	0	140.65	164	P30950	P30950	Delta-aminolevulinic acid dehydratase	hemB	sp|P30950|HEM2_BACSU Delta-aminolevulinic acid dehydratase OS=Bacillus subtilis (strain 168) OX=224308 GN=hemB PE=3 SV=1
10091000	7665800	10259000	11205000	2056900	2976000	893770	2318800	7090400	12259000	2511100	3168600	NaN	NaN	NaN	NaN	2531700	2873200	NaN	NaN	5	5	12	55.472	0	17.674	17	P31845	P31845	Stage V sporulation protein AF	spoVAF	sp|P31845|SP5AF_BACSU Stage V sporulation protein AF OS=Bacillus subtilis (strain 168) OX=224308 GN=spoVAF PE=3 SV=4
124790000	155270000	122700000	162690000	141610000	134560000	47494000	62267000	103840000	116670000	115750000	92645000	55853000	53958000	89794000	88320000	103880000	104490000	165020000	116730000	9	9	44.8	31.294	0	287.63	151	P31847	P31847	Uncharacterized protein YpuA	ypuA	sp|P31847|YPUA_BACSU Uncharacterized protein YpuA OS=Bacillus subtilis (strain 168) OX=224308 GN=ypuA PE=2 SV=2
138280000	123990000	99731000	90803000	192200000	194220000	21539000	55801000	71090000	107910000	183140000	158280000	99269000	73778000	130280000	131960000	154180000	121090000	115880000	125350000	4	4	50.7	7.3651	0	247.83	80	P32081	P32081	Cold shock protein CspB	cspB	sp|P32081|CSPB_BACSU Cold shock protein CspB OS=Bacillus subtilis (strain 168) OX=224308 GN=cspB PE=1 SV=1
2389500	NaN	3452400	2601900	3121600	3331500	4055500	4547300	3636300	4394000	2348400	NaN	2133100	NaN	1978400	NaN	1897500	NaN	NaN	NaN	3	3	13	39.646	0	16.989	26	P32395	P32395	Uroporphyrinogen decarboxylase	hemE	sp|P32395|DCUP_BACSU Uroporphyrinogen decarboxylase OS=Bacillus subtilis (strain 168) OX=224308 GN=hemE PE=1 SV=1
9598500	12621000	9026000	8797200	13168000	13385000	18575000	21003000	17357000	18584000	10479000	16696000	17443000	16451000	15683000	13883000	16777000	15260000	13186000	14614000	7	7	30.6	31.58	0	20.215	72	P32436	P32436	Protein DegV	degV	sp|P32436|DEGV_BACSU Protein DegV OS=Bacillus subtilis (strain 168) OX=224308 GN=degV PE=1 SV=2
12657000	11472000	11356000	16834000	14408000	14903000	31785000	23836000	17905000	17715000	12064000	15843000	12719000	14180000	10579000	10897000	11034000	10920000	13345000	11892000	4	4	36.5	17.624	0	16.838	23	P32726	P32726	Ribosome maturation factor RimP	rimP	sp|P32726|RIMP_BACSU Ribosome maturation factor RimP OS=Bacillus subtilis (strain 168) OX=224308 GN=rimP PE=3 SV=1
11833000	10315000	12676000	12903000	15481000	15122000	18227000	23651000	18568000	19116000	12355000	11903000	10547000	12397000	12900000	13343000	11607000	10800000	15534000	11483000	12	12	34.8	41.725	0	72.93	98	P32727	P32727	Transcription termination/antitermination protein NusA	nusA	sp|P32727|NUSA_BACSU Transcription termination/antitermination protein NusA OS=Bacillus subtilis (strain 168) OX=224308 GN=nusA PE=1 SV=2
156210000	140370000	142670000	128050000	204320000	165110000	85775000	87068000	107240000	100990000	167820000	171620000	150870000	145920000	149230000	138640000	124750000	132490000	141960000	170060000	11	11	72.5	10.409	0	163.95	150	P32728	P32728	Uncharacterized protein YlxR	ylxR	sp|P32728|YLXR_BACSU Uncharacterized protein YlxR OS=Bacillus subtilis (strain 168) OX=224308 GN=ylxR PE=4 SV=1
1957700	NaN	NaN	NaN	2234000	1604200	NaN	NaN	NaN	NaN	2265100	2285900	NaN	NaN	NaN	NaN	2268500	NaN	2344600	2069600	2	2	27	11.054	0	7.777	10	P32729	P32729	Probable ribosomal protein YlxQ	rplGA	sp|P32729|YLXQ_BACSU Probable ribosomal protein YlxQ OS=Bacillus subtilis (strain 168) OX=224308 GN=rplGA PE=1 SV=1
NaN	9955400	NaN	NaN	NaN	NaN	NaN	NaN	9819500	9269100	NaN	NaN	NaN	NaN	NaN	NaN	NaN	NaN	NaN	NaN	3	3	29.9	13.387	0	4.9991	7	P32731	P32731	Ribosome-binding factor A	rbfA	sp|P32731|RBFA_BACSU Ribosome-binding factor A OS=Bacillus subtilis (strain 168) OX=224308 GN=rbfA PE=3 SV=1
4253600	3788100	4062500	4305700	4461600	4167300	5275000	7278500	NaN	4367600	4118500	NaN	4692700	4213800	3504700	NaN	4144200	NaN	4534500	4078400	5	5	12.6	51.436	0	9.0416	19	P32959	P32959	Penicillin-binding protein 4*	pbpE	sp|P32959|PBPE_BACSU Penicillin-binding protein 4* OS=Bacillus subtilis (strain 168) OX=224308 GN=pbpE PE=1 SV=1
469450000	436270000	425730000	406950000	674890000	670870000	523060000	588030000	748810000	873190000	699970000	597250000	558050000	610260000	733840000	778910000	573390000	621270000	562530000	497120000	31	31	77.5	43.593	0	323.31	675	P33166	P33166	Elongation factor Tu	tuf	sp|P33166|EFTU_BACSU Elongation factor Tu OS=Bacillus subtilis (strain 168) OX=224308 GN=tuf PE=1 SV=1
30684000	25637000	21682000	20944000	25280000	23693000	17927000	17960000	12568000	13939000	31746000	41761000	22330000	21336000	24657000	23291000	31754000	29304000	24674000	24310000	12	12	38.2	49.876	0	111.47	118	P33189	P33189	Uncharacterized aminotransferase YhxA	yhxA	sp|P33189|YHXA_BACSU Uncharacterized aminotransferase YhxA OS=Bacillus subtilis (strain 168) OX=224308 GN=yhxA PE=3 SV=4
NaN	NaN	NaN	NaN	NaN	NaN	3154500	2397400	NaN	NaN	NaN	NaN	NaN	NaN	NaN	NaN	NaN	NaN	NaN	NaN	2	2	2.3	73.837	0.00073964	3.0047	4	P34956	P34956	Quinol oxidase subunit 1	qoxB	sp|P34956|QOX1_BACSU Quinol oxidase subunit 1 OS=Bacillus subtilis (strain 168) OX=224308 GN=qoxB PE=3 SV=1
56776000	56264000	83472000	71548000	48709000	43092000	40749000	49831000	42605000	48347000	73450000	41302000	65104000	53235000	47835000	39638000	62413000	55596000	40733000	45145000	11	11	53	36.281	0	169.48	146	P34957	P34957	Quinol oxidase subunit 2	qoxA	sp|P34957|QOX2_BACSU Quinol oxidase subunit 2 OS=Bacillus subtilis (strain 168) OX=224308 GN=qoxA PE=3 SV=4
2648700	2766700	3415900	2665900	3485100	2970100	5519300	4058700	3552000	2918100	2956500	3809500	2367400	2130000	2786500	3147500	2821000	2543400	1884100	2483600	4	4	9.1	57.129	0	14.858	23	P35136	P35136	D-3-phosphoglycerate dehydrogenase	serA	sp|P35136|SERA_BACSU D-3-phosphoglycerate dehydrogenase OS=Bacillus subtilis (strain 168) OX=224308 GN=serA PE=3 SV=3
348840000	262010000	391690000	354520000	380520000	375260000	132610000	161010000	199290000	219730000	350390000	410900000	232140000	213990000	369810000	352680000	316140000	295510000	363570000	340540000	10	10	95.8	15.256	0	198.5	175	P35137	P35137	Peptidyl-prolyl cis-trans isomerase B	ppiB	sp|P35137|PPIB_BACSU Peptidyl-prolyl cis-trans isomerase B OS=Bacillus subtilis (strain 168) OX=224308 GN=ppiB PE=1 SV=1
28398000000	30033000000	33327000000	30917000000	31255000000	31761000000	22691000000	21637000000	25170000000	22851000000	19816000000	17923000000	15558000000	15586000000	21554000000	22364000000	23030000000	21020000000	20598000000	19798000000	33	33	53.9	55.174	0	323.31	1517	P35149	P35149	Stage IV sporulation protein A	spoIVA	sp|P35149|SP4A_BACSU Stage IV sporulation protein A OS=Bacillus subtilis (strain 168) OX=224308 GN=spoIVA PE=1 SV=1
551880000	529790000	500820000	488480000	616900000	631310000	513470000	540470000	910600000	822410000	617800000	568260000	513400000	489640000	532320000	565000000	859220000	946620000	645150000	656860000	23	23	65.4	43.08	0	323.31	571	P35150	P35150	D-alanyl-D-alanine carboxypeptidase DacB	dacB	sp|P35150|DACB_BACSU D-alanyl-D-alanine carboxypeptidase DacB OS=Bacillus subtilis (strain 168) OX=224308 GN=dacB PE=1 SV=1
41439000	48435000	54095000	48458000	48224000	46357000	62691000	58903000	72930000	65066000	38293000	50922000	43378000	45970000	33017000	33728000	52560000	50046000	49036000	50653000	14	14	45.5	27.738	0	116.39	124	P35159	P35159	Ribosomal large subunit pseudouridine synthase B	rluB	sp|P35159|RLUB_BACSU Ribosomal large subunit pseudouridine synthase B OS=Bacillus subtilis (strain 168) OX=224308 GN=rluB PE=1 SV=2
10256000	10443000	7548500	8546400	13627000	14373000	20951000	20282000	23705000	24139000	11707000	12699000	14628000	15917000	12780000	10822000	16045000	14385000	13820000	18348000	8	8	63.7	20.008	0	102.95	70	P35160	P35160	Thiol-disulfide oxidoreductase ResA	resA	sp|P35160|RESA_BACSU Thiol-disulfide oxidoreductase ResA OS=Bacillus subtilis (strain 168) OX=224308 GN=resA PE=1 SV=2
13846000	19914000	15719000	24790000	21281000	20630000	14386000	13578000	32493000	33099000	13364000	12785000	8905900	9787300	11706000	9882700	10339000	9497400	16861000	16329000	8	8	44.6	27.515	0	63.316	57	P35163	P35163	Transcriptional regulatory protein ResD	resD	sp|P35163|RESD_BACSU Transcriptional regulatory protein ResD OS=Bacillus subtilis (strain 168) OX=224308 GN=resD PE=3 SV=2
NaN	NaN	4471600	NaN	4228800	NaN	4773400	4054000	NaN	2454900	NaN	NaN	NaN	NaN	NaN	NaN	NaN	NaN	NaN	NaN	4	4	8.1	66.77	0	6.9078	6	P35164	P35164	Sensor histidine kinase ResE	resE	sp|P35164|RESE_BACSU Sensor histidine kinase ResE OS=Bacillus subtilis (strain 168) OX=224308 GN=resE PE=1 SV=1
23709000	17545000	20739000	17207000	31860000	28732000	32034000	30420000	39688000	34899000	35214000	32776000	22273000	23102000	30517000	21194000	25020000	17162000	24236000	24816000	14	14	23.1	91.541	0	46.371	48	P36430	P36430	Leucine--tRNA ligase	leuS	sp|P36430|SYL_BACSU Leucine--tRNA ligase OS=Bacillus subtilis (strain 168) OX=224308 GN=leuS PE=3 SV=3
14964000	14724000	15656000	13883000	10081000	10748000	27365000	25619000	8068600	9540300	16941000	19111000	14483000	11897000	13047000	13675000	11373000	15777000	8908500	10035000	9	9	28.8	40.977	0	49.451	58	P36839	P36839	Acetylornithine aminotransferase	argD	sp|P36839|ARGD_BACSU Acetylornithine aminotransferase OS=Bacillus subtilis (strain 168) OX=224308 GN=argD PE=3 SV=2
NaN	NaN	NaN	NaN	NaN	NaN	20454000	22657000	10574000	NaN	NaN	NaN	NaN	NaN	NaN	NaN	NaN	NaN	16414000	NaN	3	3	7.9	43.277	0.0014194	2.0773	5	P36843	P36843	Arginine biosynthesis bifunctional protein ArgJ;Glutamate N-acetyltransferase;Amino-acid acetyltransferase;Arginine biosynthesis bifunctional protein ArgJ alpha chain;Arginine biosynthesis bifunctional protein ArgJ beta chain	argJ	sp|P36843|ARGJ_BACSU Arginine biosynthesis bifunctional protein ArgJ OS=Bacillus subtilis (strain 168) OX=224308 GN=argJ PE=3 SV=2
38071000	30827000	28933000	31479000	42116000	41913000	31418000	28568000	36419000	35030000	51323000	42671000	40528000	41090000	29019000	27297000	37554000	41313000	83841000	71833000	6	6	34.8	31.138	0	143.26	109	P36945	P36945	Ribokinase	rbsK	sp|P36945|RBSK_BACSU Ribokinase OS=Bacillus subtilis (strain 168) OX=224308 GN=rbsK PE=3 SV=2
129830000	206370000	114550000	133740000	97128000	94497000	131750000	157290000	117150000	84154000	139980000	113530000	77597000	78990000	105620000	112080000	92539000	80938000	91803000	72414000	7	7	69.5	14.227	0	196.36	132	P36946	P36946	D-ribose pyranase	rbsD	sp|P36946|RBSD_BACSU D-ribose pyranase OS=Bacillus subtilis (strain 168) OX=224308 GN=rbsD PE=1 SV=1
201390000	169360000	155630000	151320000	117250000	115300000	251830000	258610000	95473000	87758000	229780000	196230000	199780000	170330000	132040000	116790000	86956000	87449000	92149000	94676000	28	28	59.4	54.531	0	323.31	294	P36947	P36947	Ribose import ATP-binding protein RbsA	rbsA	sp|P36947|RBSA_BACSU Ribose import ATP-binding protein RbsA OS=Bacillus subtilis (strain 168) OX=224308 GN=rbsA PE=3 SV=2
6642700	6078100	6892800	7005400	2286300	NaN	68711000	199600000	3942000	4516200	2232300	2109300	10809000	25974000	NaN	3350000	NaN	6627000	6773800	8300700	5	5	14.3	33.787	0	15.506	20	P36948	P36948	Ribose transport system permease protein RbsC	rbsC	sp|P36948|RBSC_BACSU Ribose import permease protein RbsC OS=Bacillus subtilis (strain 168) OX=224308 GN=rbsC PE=3 SV=2
219330000	218500000	181270000	181420000	171730000	151590000	141600000	138180000	138960000	144850000	161150000	187680000	261040000	279100000	251470000	253610000	193310000	173560000	237590000	267600000	18	18	62.6	32.226	0	323.31	287	P36949	P36949	D-ribose-binding protein	rbsB	sp|P36949|RBSB_BACSU Ribose import binding protein RbsB OS=Bacillus subtilis (strain 168) OX=224308 GN=rbsB PE=3 SV=2
1902900	2046700	5807100	5362600	1424800	1744900	4705400	7342400	5563000	2640700	1906700	2322100	NaN	NaN	1351400	1599000	869700	1220500	NaN	NaN	3	3	44.5	13.165	0	47.304	20	P37104	P37104	UPF0122 protein YlxM	ylxM	sp|P37104|YLXM_BACSU UPF0122 protein YlxM OS=Bacillus subtilis (strain 168) OX=224308 GN=ylxM PE=3 SV=1
13462000	15986000	20559000	19859000	19708000	18306000	32857000	31088000	16440000	19236000	7426300	6120200	7334400	6758500	5209500	5380500	4534300	4626200	8871900	5467300	9	9	22.2	49.54	0	39.477	38	P37105	P37105	Signal recognition particle protein	ffh	sp|P37105|SRP54_BACSU Signal recognition particle protein OS=Bacillus subtilis (strain 168) OX=224308 GN=ffh PE=1 SV=1
3040000	3787900	NaN	NaN	2066500	NaN	1626600	NaN	NaN	NaN	NaN	NaN	NaN	2019200	NaN	NaN	3072100	NaN	2448900	2598300	2	2	8.2	37.457	0.0014493	2.5244	2	P37253	P37253	Ketol-acid reductoisomerase	ilvC	sp|P37253|ILVC_BACSU Ketol-acid reductoisomerase (NADP(+)) OS=Bacillus subtilis (strain 168) OX=224308 GN=ilvC PE=1 SV=1
122760000	119050000	89080000	84226000	134670000	131180000	50341000	45055000	116470000	79911000	156390000	181900000	120530000	137640000	123470000	115830000	129190000	129670000	223390000	240840000	15	15	75.2	16.352	0	114.41	221	P37437	P37437	50S ribosomal protein L9	rplI	sp|P37437|RL9_BACSU 50S ribosomal protein L9 OS=Bacillus subtilis (strain 168) OX=224308 GN=rplI PE=3 SV=1
165670000	131010000	198950000	163330000	193430000	188960000	132010000	113170000	132390000	164560000	163900000	109420000	134650000	112620000	162350000	173320000	169640000	135360000	175510000	205110000	14	14	91.9	18.742	0	165.96	125	P37455	P37455	Single-stranded DNA-binding protein A	ssbA	sp|P37455|SSBA_BACSU Single-stranded DNA-binding protein A OS=Bacillus subtilis (strain 168) OX=224308 GN=ssbA PE=1 SV=1
4177400	5911700	5039100	5411100	5896900	2890600	6225200	7247700	7494800	6532300	5817700	4933800	3694000	3141900	4760100	5129300	NaN	6083100	5168900	4569100	4	4	10.8	48.841	0	18.895	27	P37464	P37464	Serine--tRNA ligase	serS	sp|P37464|SYS_BACSU Serine--tRNA ligase OS=Bacillus subtilis (strain 168) OX=224308 GN=serS PE=3 SV=1
58603000	50392000	64610000	59102000	82725000	85391000	104160000	119630000	76853000	65524000	64744000	67954000	58180000	54723000	55011000	56964000	51514000	48909000	45343000	45554000	26	26	41.1	76.187	0	214.2	204	P37465	P37465	Methionine--tRNA ligase	metG	sp|P37465|SYM_BACSU Methionine--tRNA ligase OS=Bacillus subtilis (strain 168) OX=224308 GN=metG PE=3 SV=1
10994000	8163900	10749000	8551100	NaN	11856000	29417000	45232000	13633000	18294000	11914000	14831000	14876000	15878000	NaN	12152000	10029000	15276000	11265000	NaN	7	7	37.8	20.872	0	76.185	19	P37470	P37470	Peptidyl-tRNA hydrolase	spoVC	sp|P37470|PTH_BACSU Peptidyl-tRNA hydrolase OS=Bacillus subtilis (strain 168) OX=224308 GN=spoVC PE=3 SV=1
38579000	49646000	42205000	45401000	40816000	43694000	59607000	80253000	55283000	59430000	55488000	47047000	33342000	40377000	41523000	43879000	35776000	38636000	43905000	48731000	11	11	74.4	20.239	0	126.23	142	P37472	P37472	Hypoxanthine-guanine phosphoribosyltransferase	hprT	sp|P37472|HGPRT_BACSU Hypoxanthine-guanine phosphoribosyltransferase OS=Bacillus subtilis (strain 168) OX=224308 GN=hprT PE=3 SV=1
1075800000	920430000	1039200000	993390000	941670000	955720000	2299000000	2103800000	1421100000	1190400000	902820000	1152400000	1772700000	1945200000	755620000	705010000	615890000	642750000	872290000	740370000	28	28	48	70.936	0	323.31	401	P37476	P37476	ATP-dependent zinc metalloprotease FtsH	ftsH	sp|P37476|FTSH_BACSU ATP-dependent zinc metalloprotease FtsH OS=Bacillus subtilis (strain 168) OX=224308 GN=ftsH PE=1 SV=1
35662000	28891000	29210000	29519000	37991000	36927000	41858000	42185000	38602000	39371000	34019000	40938000	24032000	30429000	23847000	22564000	31688000	29627000	34079000	33280000	12	12	29.1	57.538	0	37.114	73	P37477	P37477	Lysine--tRNA ligase	lysS	sp|P37477|SYK_BACSU Lysine--tRNA ligase OS=Bacillus subtilis (strain 168) OX=224308 GN=lysS PE=3 SV=1
13562000	14759000	17151000	16341000	23348000	22359000	17746000	20045000	14568000	16161000	14267000	15996000	11880000	14266000	11303000	12772000	10819000	13039000	11348000	14589000	7	7	26	27.226	0	60.684	101	P37478	P37478	Transcriptional regulatory protein YycF	yycF	sp|P37478|WALR_BACSU Transcriptional regulatory protein WalR OS=Bacillus subtilis (strain 168) OX=224308 GN=walR PE=1 SV=1
NaN	NaN	NaN	NaN	NaN	NaN	1012800	1387400	NaN	NaN	NaN	NaN	NaN	NaN	NaN	NaN	NaN	NaN	NaN	NaN	2	2	3.9	74.324	0	4.7061	3	P37484	P37484	Uncharacterized protein YybT	yybT	sp|P37484|GDPP_BACSU Cyclic-di-AMP phosphodiesterase GdpP OS=Bacillus subtilis (strain 168) OX=224308 GN=gdpP PE=1 SV=1
15503000	15681000	16269000	15010000	19535000	18088000	19724000	18379000	18220000	15550000	21102000	27846000	19346000	15573000	19787000	18952000	18997000	16636000	17924000	14312000	10	10	49.5	33.988	0	115.3	77	P37487	P37487	Manganese-dependent inorganic pyrophosphatase	ppaC	sp|P37487|PPAC_BACSU Manganese-dependent inorganic pyrophosphatase OS=Bacillus subtilis (strain 168) OX=224308 GN=ppaC PE=1 SV=1
8474700	8851100	12340000	10993000	11393000	11641000	13522000	18573000	14757000	14416000	9574600	6488500	9127100	7023400	12920000	9415200	8972600	6220700	6834000	7425200	7	7	51.8	24.272	0	67.424	48	P37494	P37494	Uncharacterized ABC transporter ATP-binding protein YybJ	yybJ	sp|P37494|YYBJ_BACSU Uncharacterized ABC transporter ATP-binding protein YybJ OS=Bacillus subtilis (strain 168) OX=224308 GN=yybJ PE=3 SV=1
934280000	819320000	747330000	684540000	777410000	736430000	976570000	1018900000	1178800000	1120200000	1529000000	1211500000	1483000000	1111000000	1857100000	1544100000	2078500000	1779800000	1296000000	1140900000	17	17	65.6	30.149	0	323.31	457	P37495	P37495	Uncharacterized protein YybI	yybI	sp|P37495|YYBI_BACSU Uncharacterized protein YybI OS=Bacillus subtilis (strain 168) OX=224308 GN=yybI PE=4 SV=1
7410100	8852200	5376800	8097000	8591700	7665200	7127300	7232900	7658300	6326100	9014800	9282800	7221200	6862200	7686000	7268800	8160200	9125500	7926600	9029000	5	5	25	25.266	0	8.0386	39	P37502	P37502	Probable metallo-hydrolase YybB	yybB	sp|P37502|YYBB_BACSU Probable metallo-hydrolase YybB OS=Bacillus subtilis (strain 168) OX=224308 GN=yybB PE=3 SV=1
3707200	3900200	3843900	3283400	4598700	3545400	5127000	4514200	5219700	5462700	7477500	9106800	3633900	4102400	4680900	3779000	4653800	4903700	3360000	NaN	7	7	14.7	78.754	0	14.213	19	P37512	P37512	Uncharacterized protein YyaL	yyaL	sp|P37512|YYAL_BACSU Uncharacterized protein YyaL OS=Bacillus subtilis (strain 168) OX=224308 GN=yyaL PE=4 SV=1
2612800	4221000	3245700	NaN	3849200	4041700	4299300	5683300	4232000	5836400	3279000	3710500	3386100	3356500	3631300	4443400	2954000	NaN	3630500	4026100	6	6	21.6	40.068	0	13.783	15	P37518	P37518	Ribosome-binding ATPase YchF	ychF	sp|P37518|YCHF_BACSU Ribosome-binding ATPase YchF OS=Bacillus subtilis (strain 168) OX=224308 GN=ychF PE=2 SV=1
7673100	5463400	12245000	10609000	11996000	12135000	14784000	16972000	16763000	9732400	6272400	4409100	8271000	8393600	6073700	6064000	6444000	6228100	7168000	8159500	5	5	26.5	27.543	0	45.061	47	P37522	P37522	Sporulation initiation inhibitor protein Soj	soj	sp|P37522|SOJ_BACSU Sporulation initiation inhibitor protein Soj OS=Bacillus subtilis (strain 168) OX=224308 GN=soj PE=1 SV=1
23015000	27022000	24872000	20011000	28472000	24618000	31108000	32691000	26385000	26758000	34746000	36461000	24563000	24791000	26305000	28140000	22290000	21973000	26557000	30936000	11	11	40.5	31.611	0	54.982	88	P37527	P37527	Pyridoxal 5-phosphate synthase subunit PdxS	pdxS	sp|P37527|PDXS_BACSU Pyridoxal 5-phosphate synthase subunit PdxS OS=Bacillus subtilis (strain 168) OX=224308 GN=pdxS PE=1 SV=3
6296200000	6449800000	4400200000	4168000000	6308200000	6095500000	8131500000	7747200000	12728000000	12600000000	6800800000	5605900000	9185800000	8270300000	9630400000	9158000000	13447000000	13555000000	9188800000	8184600000	41	41	95.8	49.14	0	323.31	1193	P37531	P37531	Spore germination protein YaaH	yaaH	sp|P37531|SLEL_BACSU Cortical fragment-lytic enzyme OS=Bacillus subtilis (strain 168) OX=224308 GN=sleL PE=1 SV=2
47861000	62488000	38686000	44685000	50888000	46308000	61600000	61846000	57885000	49820000	46111000	49756000	56996000	61683000	51493000	52743000	41240000	40568000	44159000	51026000	16	16	48.7	43.83	0	79.551	155	P37535	P37535	Uncharacterized protein YaaN	yaaN	sp|P37535|YAAN_BACSU Uncharacterized protein YaaN OS=Bacillus subtilis (strain 168) OX=224308 GN=yaaN PE=3 SV=1
207820000	160710000	208450000	196710000	181370000	178570000	121940000	135430000	217380000	208960000	188500000	213480000	113560000	128200000	115360000	124090000	127430000	132510000	130800000	132730000	4	4	40.4	11.967	0	143.84	93	P37538	P37538	Uncharacterized protein YaaQ	yaaQ	sp|P37538|DARA_BACSU Cyclic di-AMP receptor A OS=Bacillus subtilis (strain 168) OX=224308 GN=darA PE=1 SV=1
5879300	6356500	5893900	5355500	7900500	8143300	9087900	8679400	9568800	6545700	5396300	5138300	6519900	7788000	8803100	7911900	6518700	5926900	7669400	5611300	5	5	28.4	33.042	0	47.921	41	P37544	P37544	Ribosomal RNA small subunit methyltransferase I	rsmI	sp|P37544|RSMI_BACSU Ribosomal RNA small subunit methyltransferase I OS=Bacillus subtilis (strain 168) OX=224308 GN=rsmI PE=3 SV=1
553300000	479600000	486370000	496460000	576340000	563710000	523400000	557860000	461220000	457370000	592770000	828640000	551190000	564840000	539940000	518440000	601310000	557350000	541970000	588230000	27	27	80	33.318	0	323.31	508	P37548	P37548	Sporulation-specific protease YabG	yabG	sp|P37548|YABG_BACSU Sporulation-specific protease YabG OS=Bacillus subtilis (strain 168) OX=224308 GN=yabG PE=2 SV=1
2397600000	2088500000	3314100000	2894300000	1193000000	1065000000	881190000	941580000	2376500000	2210100000	2712500000	2708900000	4810200000	4973300000	6331100000	5694400000	4627200000	4581800000	6267700000	6169800000	10	10	78.7	7.0218	0	319.11	500	P37549	P37549	Protein SspF	sspF	sp|P37549|SSPF_BACSU Protein SspF OS=Bacillus subtilis (strain 168) OX=224308 GN=sspF PE=3 SV=1
NaN	NaN	5392700	6710900	NaN	NaN	7177800	6211400	NaN	NaN	NaN	NaN	NaN	NaN	NaN	NaN	NaN	NaN	NaN	NaN	4	4	26.6	31.719	0	4.8683	4	P37550	P37550	4-diphosphocytidyl-2-C-methyl-D-erythritol kinase	ispE	sp|P37550|ISPE_BACSU 4-diphosphocytidyl-2-C-methyl-D-erythritol kinase OS=Bacillus subtilis (strain 168) OX=224308 GN=ispE PE=3 SV=1
4160800	5109400	3303100	NaN	3867400	1677900	5516100	7680300	2147300	2954900	3268300	5917500	NaN	NaN	NaN	4611400	3107000	2337000	2821100	1852200	2	2	35.2	13.653	0	40.416	17	P37552	P37552	2-iminobutanoate/2-iminopropanoate deaminase	yabJ	sp|P37552|RIDA_BACSU 2-iminobutanoate/2-iminopropanoate deaminase OS=Bacillus subtilis (strain 168) OX=224308 GN=yabJ PE=1 SV=3
33650000	34604000	28228000	23600000	27881000	27016000	9573100	9370000	20971000	19962000	24175000	28448000	28089000	23510000	37730000	40934000	23961000	22087000	17519000	25933000	6	6	92.1	8.8477	0	87.656	48	P37553	P37553	Uncharacterized protein YabK	yabK	sp|P37553|FIN_BACSU Anti-sigma-F factor Fin OS=Bacillus subtilis (strain 168) OX=224308 GN=fin PE=1 SV=1
68236000	63182000	48259000	47455000	81364000	86363000	65134000	84896000	81572000	81583000	90760000	121980000	58563000	60765000	95790000	104790000	73690000	67923000	45524000	51421000	11	11	65.7	19.742	0	142.62	110	P37554	P37554	Stage V sporulation protein T	spoVT	sp|P37554|SPOVT_BACSU Stage V sporulation protein T OS=Bacillus subtilis (strain 168) OX=224308 GN=spoVT PE=1 SV=1
NaN	NaN	NaN	NaN	NaN	NaN	NaN	NaN	NaN	NaN	NaN	2387800	NaN	NaN	NaN	NaN	NaN	NaN	NaN	NaN	3	3	6.3	56.106	0.0014599	2.7007	4	P37556	P37556	Uncharacterized protein YabN	yabN	sp|P37556|YABN_BACSU Uncharacterized protein YabN OS=Bacillus subtilis (strain 168) OX=224308 GN=yabN PE=4 SV=1
114930000	116800000	89449000	78217000	143010000	141950000	60029000	58637000	108550000	110280000	136790000	150060000	123670000	147270000	127870000	113250000	95386000	112690000	150940000	147990000	8	8	60.5	9.7191	0	51.789	115	P37557	P37557	Uncharacterized protein YabO	yabO	sp|P37557|YABO_BACSU Uncharacterized protein YabO OS=Bacillus subtilis (strain 168) OX=224308 GN=yabO PE=4 SV=1
124820000	122020000	107700000	98222000	151480000	175380000	58457000	71657000	116740000	149700000	128360000	154250000	83767000	89317000	104210000	108630000	212350000	185380000	160580000	181410000	5	5	60	11.403	0	91.018	86	P37558	P37558	Spore protein YabP	yabP	sp|P37558|YABP_BACSU Spore protein YabP OS=Bacillus subtilis (strain 168) OX=224308 GN=yabP PE=2 SV=1
52088000	20546000	22470000	20157000	29896000	NaN	NaN	15428000	NaN	21626000	27931000	29031000	33681000	21678000	28834000	21805000	21822000	19470000	22033000	24908000	4	4	45.3	14.195	0	38.182	24	P37560	P37560	Uncharacterized protein YabR	yabR	sp|P37560|YABR_BACSU Uncharacterized protein YabR OS=Bacillus subtilis (strain 168) OX=224308 GN=yabR PE=3 SV=1
23836000	22556000	19758000	20875000	27189000	26612000	12467000	14503000	13115000	17213000	22774000	27363000	28315000	28290000	26170000	27424000	27164000	26838000	24392000	23952000	12	12	58.2	34.096	0	42.557	91	P37566	P37566	Putative peptidyl-prolyl cis-trans isomerase YacD	yacD	sp|P37566|YACD_BACSU Putative peptidyl-prolyl cis-trans isomerase YacD OS=Bacillus subtilis (strain 168) OX=224308 GN=yacD PE=3 SV=1
1831500	2881800	1623500	2427600	2997900	3101500	6167400	5574600	3779500	4010400	6439800	4473900	3556400	4835700	3347000	3673700	4385600	2023500	6491100	7655200	2	2	15.6	17.744	0.0014378	2.3255	11	P37568	P37568	Transcriptional regulator CtsR	ctsR	sp|P37568|CTSR_BACSU Transcriptional regulator CtsR OS=Bacillus subtilis (strain 168) OX=224308 GN=ctsR PE=1 SV=1
8976100	13105000	14111000	NaN	17152000	16413000	16287000	16763000	16393000	25223000	21879000	31843000	12959000	14968000	15651000	NaN	16683000	14431000	21776000	21115000	4	4	18.4	21.023	0	8.1393	27	P37569	P37569	Protein-arginine kinase activator protein	mcsA	sp|P37569|MCSA_BACSU Protein-arginine kinase activator protein OS=Bacillus subtilis (strain 168) OX=224308 GN=mcsA PE=1 SV=1
69584000	67282000	75857000	75569000	62157000	67598000	52470000	54715000	58178000	77555000	64216000	44101000	51804000	46403000	62669000	59883000	49574000	55651000	53714000	46526000	15	15	52.3	41.123	0	241.41	186	P37570	P37570	Protein-arginine kinase	mcsB	sp|P37570|MCSB_BACSU Protein-arginine kinase OS=Bacillus subtilis (strain 168) OX=224308 GN=mcsB PE=1 SV=1
232670000	232760000	207960000	212100000	269220000	261800000	234570000	244240000	220780000	248860000	238630000	241520000	236520000	222410000	256820000	260100000	210810000	218910000	201740000	228070000	46	45	62	90.118	0	323.31	496	P37571	P37571	Negative regulator of genetic competence ClpC/MecB	clpC	sp|P37571|CLPC_BACSU Negative regulator of genetic competence ClpC/MecB OS=Bacillus subtilis (strain 168) OX=224308 GN=clpC PE=1 SV=1
4405400	2641000	1637700	1687100	1917800	2889900	4408400	6002500	1091600	1474800	2668600	4218600	1868200	2364800	NaN	1656300	1625000	1271100	NaN	NaN	4	4	14.2	40.734	0	11.302	20	P37573	P37573	DNA integrity scanning protein DisA	disA	sp|P37573|DISA_BACSU DNA integrity scanning protein DisA OS=Bacillus subtilis (strain 168) OX=224308 GN=disA PE=1 SV=1
261190000	247150000	225580000	219720000	215940000	212810000	250310000	281050000	243240000	237810000	232100000	232490000	232300000	214550000	292690000	273350000	266990000	248840000	237010000	230220000	16	16	50.8	34.426	0	323.31	299	P37580	P37580	Iron(3+)-hydroxamate-binding protein FhuD	fhuD	sp|P37580|FHUD_BACSU Iron(3+)-hydroxamate-binding protein FhuD OS=Bacillus subtilis (strain 168) OX=224308 GN=fhuD PE=1 SV=1
2865600	NaN	2357200	2044500	NaN	NaN	NaN	1506400	NaN	1019800	NaN	NaN	NaN	NaN	NaN	NaN	NaN	NaN	NaN	NaN	3	3	25.2	15.832	0	4.0189	5	P37582	P37582	HTH-type transcriptional regulator GlnR	glnR	sp|P37582|GLNR_BACSU HTH-type transcriptional regulator GlnR OS=Bacillus subtilis (strain 168) OX=224308 GN=glnR PE=1 SV=1
13167000	17133000	6586600	6207100	5273900	4672600	11567000	11222000	7327500	7075800	19854000	25777000	12021000	11253000	15001000	15308000	16563000	19829000	17825000	18429000	6	6	45.5	11.907	0	8.6093	43	P37584	P37584	Protein CsaA	csaA	sp|P37584|CSAA_BACSU Probable chaperone CsaA OS=Bacillus subtilis (strain 168) OX=224308 GN=csaA PE=1 SV=2
75404000	68655000	69109000	63613000	82815000	84134000	45346000	49456000	56382000	63070000	66683000	103300000	41523000	40449000	44637000	49540000	61783000	59402000	62937000	57195000	14	14	41.3	39.936	0	72.347	120	P37585	P37585	UDP-N-acetylglucosamine--N-acetylmuramyl-(pentapeptide) pyrophosphoryl-undecaprenol N-acetylglucosamine transferase	murG	sp|P37585|MURG_BACSU UDP-N-acetylglucosamine--N-acetylmuramyl-(pentapeptide) pyrophosphoryl-undecaprenol N-acetylglucosamine transferase OS=Bacillus subtilis (strain 168) OX=224308 GN=murG PE=3 SV=3
247350000	NaN	256740000	NaN	309760000	NaN	NaN	181650000	169540000	NaN	242020000	NaN	NaN	NaN	NaN	NaN	274690000	NaN	NaN	NaN	2	2	25.8	6.809	0.0014503	2.5279	12	P37807	P37807	50S ribosomal protein L28	rpmB	sp|P37807|RL28_BACSU 50S ribosomal protein L28 OS=Bacillus subtilis (strain 168) OX=224308 GN=rpmB PE=1 SV=1
275600000	263230000	139750000	126220000	228170000	225520000	409090000	386530000	279590000	320870000	291250000	298990000	307860000	261220000	225720000	218080000	211310000	216810000	313390000	299600000	29	29	55.4	54.598	0	323.31	368	P37808	P37808	ATP synthase subunit alpha	atpA	sp|P37808|ATPA_BACSU ATP synthase subunit alpha OS=Bacillus subtilis (strain 168) OX=224308 GN=atpA PE=1 SV=3
327170000	294730000	216780000	196120000	350550000	366540000	372120000	440670000	391990000	356610000	360570000	333320000	361570000	348270000	336170000	329240000	276480000	279940000	366110000	395810000	31	31	85.2	51.42	0	323.31	539	P37809	P37809	ATP synthase subunit beta	atpD	sp|P37809|ATPB_BACSU ATP synthase subunit beta OS=Bacillus subtilis (strain 168) OX=224308 GN=atpD PE=1 SV=1
103170000	107820000	62286000	65463000	112290000	105460000	169710000	171410000	146700000	134900000	92714000	103510000	96672000	114410000	66316000	62516000	67567000	63398000	123750000	111870000	17	17	46	31.655	0	139.26	192	P37810	P37810	ATP synthase gamma chain	atpG	sp|P37810|ATPG_BACSU ATP synthase gamma chain OS=Bacillus subtilis (strain 168) OX=224308 GN=atpG PE=1 SV=2
33260000	32277000	36902000	32547000	32193000	32061000	42578000	44743000	49375000	43484000	22120000	26133000	13012000	14757000	12062000	12715000	8635200	9973900	32230000	27801000	6	6	47.5	19.982	0	82.601	77	P37811	P37811	ATP synthase subunit delta	atpH	sp|P37811|ATPD_BACSU ATP synthase subunit delta OS=Bacillus subtilis (strain 168) OX=224308 GN=atpH PE=1 SV=1
6287600	6381700	4401900	4619000	7899600	7329000	6671300	5502500	5907400	6216400	7979500	7227100	6961100	5753100	9872900	7932100	7993400	7403800	9592500	10973000	4	4	29.5	14.209	0	15.447	53	P37812	P37812	ATP synthase epsilon chain	atpC	sp|P37812|ATPE_BACSU ATP synthase epsilon chain OS=Bacillus subtilis (strain 168) OX=224308 GN=atpC PE=1 SV=1
NaN	NaN	NaN	NaN	1708700	NaN	9397000	4673500	1654100	2690800	NaN	NaN	3434700	2773000	NaN	NaN	NaN	NaN	NaN	NaN	2	2	11.1	27.054	0	5.8823	5	P37813	P37813	ATP synthase subunit a	atpB	sp|P37813|ATP6_BACSU ATP synthase subunit a OS=Bacillus subtilis (strain 168) OX=224308 GN=atpB PE=1 SV=1
207040000	238990000	160020000	157220000	197050000	171930000	525140000	328190000	302380000	184860000	195980000	215520000	220190000	191790000	117910000	98234000	100090000	79366000	201620000	187820000	16	16	61.8	19.208	0	323.31	268	P37814	P37814	ATP synthase subunit b	atpF	sp|P37814|ATPF_BACSU ATP synthase subunit b OS=Bacillus subtilis (strain 168) OX=224308 GN=atpF PE=1 SV=1
226690000	223210000	212780000	207440000	265770000	266060000	194520000	197540000	211310000	233270000	354600000	365000000	205370000	207370000	287320000	282760000	249720000	246230000	215970000	207080000	27	27	76.3	46.581	0	323.31	427	P37869	P37869	Enolase	eno	sp|P37869|ENO_BACSU Enolase OS=Bacillus subtilis (strain 168) OX=224308 GN=eno PE=1 SV=4
108600000	112370000	124840000	114460000	128130000	129390000	245770000	227400000	130480000	143270000	122180000	141200000	126770000	124340000	107520000	103860000	127010000	123000000	110880000	115650000	43	43	38.6	133.68	0	323.31	293	P37870	P37870	DNA-directed RNA polymerase subunit beta	rpoB	sp|P37870|RPOB_BACSU DNA-directed RNA polymerase subunit beta OS=Bacillus subtilis (strain 168) OX=224308 GN=rpoB PE=1 SV=2
226290000	224870000	240170000	239460000	162290000	166500000	346050000	327720000	236650000	213130000	202140000	211600000	181990000	168940000	124810000	124470000	153430000	163320000	141540000	141930000	60	60	49.7	134.25	0	323.31	544	P37871	P37871	DNA-directed RNA polymerase subunit beta	rpoC	sp|P37871|RPOC_BACSU DNA-directed RNA polymerase subunit beta OS=Bacillus subtilis (strain 168) OX=224308 GN=rpoC PE=1 SV=4
34677000	31143000	66824000	65882000	88721000	85512000	29163000	27583000	43501000	54939000	29762000	30228000	20134000	18746000	18717000	19300000	23330000	24063000	24759000	22274000	20	20	51.9	55.627	0	73.726	145	P37875	P37875	Stage V sporulation protein R	spoVR	sp|P37875|SP5R_BACSU Stage V sporulation protein R OS=Bacillus subtilis (strain 168) OX=224308 GN=spoVR PE=4 SV=1
27485000	23621000	33234000	31679000	34209000	32682000	26964000	25537000	19796000	24812000	21862000	20393000	26114000	26569000	28104000	29731000	26118000	22848000	24949000	23761000	12	12	45.3	37.351	0	62.814	123	P37876	P37876	Uncharacterized protein YtxK	ytxK	sp|P37876|YTXK_BACSU Uncharacterized protein YtxK OS=Bacillus subtilis (strain 168) OX=224308 GN=ytxK PE=4 SV=2
4322300	3466900	5326500	4738300	5621900	7203300	8519800	9294500	13391000	8047100	8583100	8029100	5514100	4126700	6212500	5803800	4774600	5457800	4360400	4537800	8	8	25.8	43.137	0	17.085	19	P37877	P37877	Acetate kinase	ackA	sp|P37877|ACKA_BACSU Acetate kinase OS=Bacillus subtilis (strain 168) OX=224308 GN=ackA PE=1 SV=1
5063900	4835300	6283400	5923600	7025600	6427500	6247300	6527900	5825900	9514200	4699700	5385400	NaN	4994200	4181400	4330500	6111300	5647900	4475100	5524300	5	5	18.2	35.633	0	13.811	6	P37878	P37878	DNA-3-methyladenine glycosylase	alkA	sp|P37878|3MGA_BACSU DNA-3-methyladenine glycosylase OS=Bacillus subtilis (strain 168) OX=224308 GN=alkA PE=1 SV=1
117740000	97034000	113890000	99769000	125910000	128390000	100050000	111110000	124530000	117080000	154470000	150140000	159800000	144670000	163460000	147880000	173310000	170390000	151620000	154780000	18	18	82.8	32.819	0	323.31	296	P37887	P37887	Cysteine synthase	cysK	sp|P37887|CYSK_BACSU Cysteine synthase OS=Bacillus subtilis (strain 168) OX=224308 GN=cysK PE=1 SV=3
4469500	4239600	8776700	7338700	4494900	4842400	4273000	5871800	3015200	3436300	6597500	7790800	4028000	5158700	3813700	4367400	5630200	5118600	6122400	6397300	6	6	24.5	36.334	0	23.682	32	P37940	P37940	2-oxoisovalerate dehydrogenase subunit alpha	bfmBAA	sp|P37940|ODBA_BACSU 2-oxoisovalerate dehydrogenase subunit alpha OS=Bacillus subtilis (strain 168) OX=224308 GN=bfmBAA PE=1 SV=1
18688000	14963000	17996000	17208000	17166000	15861000	13380000	13758000	10702000	12946000	26562000	30064000	16477000	12781000	15083000	18521000	20705000	26118000	22495000	19912000	7	7	31.5	35.856	0	18.945	44	P37941	P37941	2-oxoisovalerate dehydrogenase subunit beta	bfmBAB	sp|P37941|ODBB_BACSU 2-oxoisovalerate dehydrogenase subunit beta OS=Bacillus subtilis (strain 168) OX=224308 GN=bfmBAB PE=1 SV=1
113510000	102950000	30124000	31720000	41164000	37283000	97781000	75013000	36767000	30003000	117320000	90676000	75525000	75099000	35472000	35479000	25593000	20495000	34519000	34193000	14	14	38.4	45.837	0	146.71	130	P37942	P37942	Lipoamide acyltransferase component of branched-chain alpha-keto acid dehydrogenase complex	bfmBB	sp|P37942|ODB2_BACSU Lipoamide acyltransferase component of branched-chain alpha-keto acid dehydrogenase complex OS=Bacillus subtilis (strain 168) OX=224308 GN=bfmBB PE=3 SV=1
NaN	3468000	NaN	4957100	2886500	2993900	3386700	2937200	1979900	1727300	NaN	NaN	1935400	1609100	NaN	NaN	NaN	2059300	2470100	NaN	3	3	16.1	21.923	0	5.8998	8	P37944	P37944	Shikimate kinase	aroK	sp|P37944|AROK_BACSU Shikimate kinase OS=Bacillus subtilis (strain 168) OX=224308 GN=aroK PE=3 SV=2
21083000	21651000	28158000	25132000	26770000	28865000	38692000	41925000	25946000	26585000	23449000	26326000	25763000	21239000	19198000	14934000	21852000	20155000	18291000	17801000	17	17	23.1	86.605	0	45.68	97	P37945	P37945	Lon protease 1	lon1	sp|P37945|LON1_BACSU Lon protease 1 OS=Bacillus subtilis (strain 168) OX=224308 GN=lon1 PE=1 SV=1
3052900	2163100	3030000	4386800	3474100	3595400	3836800	3607300	2682700	3531200	2743900	2258200	1811600	2021300	NaN	1663200	1763900	2469800	1837400	2145500	3	3	5.9	68.586	0	8.0995	15	P37949	P37949	Elongation factor 4	lepA	sp|P37949|LEPA_BACSU Elongation factor 4 OS=Bacillus subtilis (strain 168) OX=224308 GN=lepA PE=3 SV=2
9301700	5978900	4829100	4374900	7076400	7705600	2188300	2726700	3809800	5774800	12180000	6131000	4749900	4688000	5794000	7381700	9132300	8554100	10262000	6909400	3	3	35.4	9.212	0	42.7	26	P37955	P37955	Transcriptional regulator SplA	splA	sp|P37955|SPLA_BACSU Transcriptional regulator SplA OS=Bacillus subtilis (strain 168) OX=224308 GN=splA PE=4 SV=1
2750800	2290900	3091600	2906100	5753400	4095400	4072800	3926000	5024500	4815900	5004000	6051500	3381000	2928000	2772000	3458900	4090900	4575300	4847900	4576100	3	3	8.8	39.942	0	5.3382	41	P37956	P37956	Spore photoproduct lyase	splB	sp|P37956|SPL_BACSU Spore photoproduct lyase OS=Bacillus subtilis (strain 168) OX=224308 GN=splB PE=1 SV=1
48313000	41059000	51282000	43813000	25073000	28520000	41796000	32308000	23464000	25643000	33038000	40309000	10556000	9282900	5409600	5636000	14677000	18611000	21410000	23654000	8	7	35.4	22.791	0	65.137	77	P37957	P37957	Lipase EstA	estA	sp|P37957|ESTA_BACSU Lipase EstA OS=Bacillus subtilis (strain 168) OX=224308 GN=estA PE=1 SV=2
15556000	10884000	6053300	6105500	6126600	6528700	9338100	8218200	17550000	18155000	22692000	21942000	4233600	3950200	NaN	5433800	7501000	7445100	6135800	6535700	5	5	60.8	17.332	0	55.57	28	P37960	P37960	Metalloregulation DNA-binding stress protein	mrgA	sp|P37960|MRGA_BACSU Metalloregulation DNA-binding stress protein OS=Bacillus subtilis (strain 168) OX=224308 GN=mrgA PE=1 SV=2
3588900	3645600	4084600	NaN	4422200	4574900	2797500	3459300	7129900	5269300	3975400	3880600	NaN	3140400	4135700	4671500	NaN	3141900	3635600	3257200	4	4	8.3	64.976	0	9.6784	15	P37963	P37963	Stage VI sporulation protein D	spoVID	sp|P37963|SP6D_BACSU Stage VI sporulation protein D OS=Bacillus subtilis (strain 168) OX=224308 GN=spoVID PE=1 SV=1
3265500	2849100	3742300	3881700	3680800	3491800	2579000	2853900	2755500	2018600	NaN	3861700	4698200	5344300	5343300	4437100	3595600	4008000	3302500	3422500	2	2	5.9	40.563	0.0014641	2.7661	25	P37964	P37964	Uncharacterized protein YsxE	ysxE	sp|P37964|YSXE_BACSU Uncharacterized protein YsxE OS=Bacillus subtilis (strain 168) OX=224308 GN=ysxE PE=4 SV=1
2190500	2629200	2738100	2908800	1096500	NaN	4532100	6660300	28120000	22283000	3214700	4467900	2953500	2166100	NaN	NaN	5006200	2441600	1184000	NaN	9	9	37.9	32.959	0	62.551	32	P37965	P37965	Glycerophosphoryl diester phosphodiesterase	glpQ	sp|P37965|GLPQ_BACSU Glycerophosphodiester phosphodiesterase OS=Bacillus subtilis (strain 168) OX=224308 GN=glpQ PE=1 SV=1
61450000	55700000	62957000	62391000	62686000	66308000	109420000	114580000	58039000	68956000	60856000	69805000	54282000	53734000	66353000	60495000	59314000	55338000	39844000	41722000	19	19	51.9	43.762	0	176.87	190	P38021	P38021	Ornithine aminotransferase	rocD	sp|P38021|OAT_BACSU Ornithine aminotransferase OS=Bacillus subtilis (strain 168) OX=224308 GN=rocD PE=1 SV=2
NaN	NaN	NaN	NaN	4807700	NaN	5619700	NaN	4507500	NaN	4970000	NaN	NaN	NaN	NaN	NaN	NaN	NaN	NaN	NaN	2	2	13.9	18.828	0	18.504	21	P38049	P38049	Heme-degrading monooxygenase HmoB	hmoB	sp|P38049|HMOB_BACSU Heme-degrading monooxygenase HmoB OS=Bacillus subtilis (strain 168) OX=224308 GN=hmoB PE=1 SV=1
25543000	26102000	21599000	20223000	28396000	27052000	51458000	49601000	48259000	50712000	22416000	29374000	45656000	42906000	30260000	31782000	54317000	51670000	40117000	40799000	29	29	50.7	79.264	0	98.513	199	P38050	P38050	Penicillin-binding protein 1F	pbpF	sp|P38050|PBPF_BACSU Penicillin-binding protein 1F OS=Bacillus subtilis (strain 168) OX=224308 GN=pbpF PE=2 SV=2
2387400000	2299500000	2058700000	2037500000	2454800000	2345500000	2049200000	2145400000	3122800000	3015400000	2321700000	2466100000	2534900000	2516600000	2812900000	2749900000	4475700000	4253100000	3271300000	3072300000	40	40	69.9	43.297	0	323.31	1225	P38422	P38422	D-alanyl-D-alanine carboxypeptidase DacF	dacF	sp|P38422|DACF_BACSU D-alanyl-D-alanine carboxypeptidase DacF OS=Bacillus subtilis (strain 168) OX=224308 GN=dacF PE=2 SV=2
3701500	4716000	4268100	4050700	3294100	6396100	6566200	7207400	6360100	5827900	4155600	5546200	3265100	3210700	3126900	3140800	3757500	6040700	3223000	3487700	4	4	16.4	22.026	0	8.7558	21	P38424	P38424	Probable GTP-binding protein EngB	engB	sp|P38424|ENGB_BACSU Probable GTP-binding protein EngB OS=Bacillus subtilis (strain 168) OX=224308 GN=engB PE=1 SV=1
895710000	894590000	691310000	653780000	845780000	782000000	445070000	426750000	1014300000	919530000	838450000	1049000000	976970000	996960000	879110000	846610000	2054900000	2034300000	1687500000	1779300000	41	41	75.3	51.184	0	323.31	743	P38490	P38490	Sporulation protein YpeB	ypeB	sp|P38490|YPEB_BACSU Sporulation protein YpeB OS=Bacillus subtilis (strain 168) OX=224308 GN=ypeB PE=1 SV=2
9775200	10911000	6421900	7010500	11591000	12828000	22636000	19461000	15016000	14787000	13089000	15982000	12317000	13850000	17163000	14668000	10837000	9487400	9490300	8298300	12	12	37.7	42.401	0	34.174	77	P38494	P38494	30S ribosomal protein S1 homolog	ypfD	sp|P38494|RS1H_BACSU 30S ribosomal protein S1 homolog OS=Bacillus subtilis (strain 168) OX=224308 GN=ypfD PE=1 SV=1
175980000	154410000	157340000	145610000	135980000	136130000	226790000	257430000	126730000	100130000	220370000	221290000	200920000	211400000	128950000	141440000	167760000	148000000	172880000	164590000	25	25	48.6	64.891	0	228.09	318	P39062	P39062	Acetyl-coenzyme A synthetase	acsA	sp|P39062|ACSA_BACSU Acetyl-coenzyme A synthetase OS=Bacillus subtilis (strain 168) OX=224308 GN=acsA PE=1 SV=1
NaN	NaN	NaN	NaN	NaN	NaN	NaN	NaN	NaN	NaN	NaN	NaN	NaN	NaN	1495500	NaN	NaN	NaN	NaN	NaN	2	2	13.3	24.332	0	7.3527	2	P39065	P39065	Acetoin utilization protein AcuA	acuA	sp|P39065|ACUA_BACSU Acetoin utilization protein AcuA OS=Bacillus subtilis (strain 168) OX=224308 GN=acuA PE=1 SV=1
14213000	9754900	18537000	17424000	13289000	17521000	11392000	11060000	9541900	10275000	13330000	10110000	6440700	6116500	5609800	5400900	9621900	8433800	13168000	8976200	4	4	26.6	24.351	0	68.36	37	P39066	P39066	Acetoin utilization protein AcuB	acuB	sp|P39066|ACUB_BACSU Acetoin utilization protein AcuB OS=Bacillus subtilis (strain 168) OX=224308 GN=acuB PE=4 SV=1
65481000	55305000	91935000	72343000	29232000	35140000	74507000	92708000	65997000	64104000	65340000	72712000	51802000	50844000	34491000	35273000	36701000	41542000	27255000	31100000	7	7	35.4	19.478	0	204.78	190	P39070	P39070	ATP-dependent protease subunit ClpQ	clpQ	sp|P39070|CLPQ_BACSU ATP-dependent protease subunit ClpQ OS=Bacillus subtilis (strain 168) OX=224308 GN=clpQ PE=1 SV=1
NaN	NaN	6051600	NaN	8285900	8002300	4014300	4954700	NaN	9541400	4671400	5988900	NaN	NaN	4796000	4332000	5804800	5616400	NaN	NaN	6	6	27.6	27.454	0	18.358	8	P39071	P39071	2,3-dihydro-2,3-dihydroxybenzoate dehydrogenase	dhbA	sp|P39071|DHBA_BACSU 2,3-dihydro-2,3-dihydroxybenzoate dehydrogenase OS=Bacillus subtilis (strain 168) OX=224308 GN=dhbA PE=1 SV=3
NaN	NaN	NaN	NaN	NaN	NaN	NaN	NaN	NaN	NaN	NaN	NaN	NaN	NaN	NaN	9807400	NaN	NaN	NaN	NaN	3	3	11.7	39.572	0	3.3694	2	P39072	P39072	Spore germination protein GerM	gerM	sp|P39072|GERM_BACSU Spore germination protein GerM OS=Bacillus subtilis (strain 168) OX=224308 GN=gerM PE=1 SV=2
1439300	711860	50232000	64784000	35418000	32569000	278500000	154860000	206570000	61751000	817850	823430	1068200	NaN	1100700	687370	2448600	1624900	528250	716070	26	26	53.4	62.738	0	298.82	124	P39115	P39115	Nucleotide-binding protein ExpZ	expZ	sp|P39115|VMLR_BACSU Ribosome protection protein VmlR OS=Bacillus subtilis (strain 168) OX=224308 GN=vmlR PE=1 SV=2
61415000	67206000	69716000	62597000	59713000	57783000	27199000	25810000	56978000	51823000	65745000	70519000	50340000	46636000	60873000	60597000	87541000	85351000	75755000	76777000	10	10	35.5	45.497	0	92.414	183	P39116	P39116	Pectate lyase	pel	sp|P39116|PLY_BACSU Pectate lyase OS=Bacillus subtilis (strain 168) OX=224308 GN=pel PE=1 SV=1
197520000	183570000	307060000	306910000	288400000	268410000	367250000	391860000	244140000	221760000	129660000	172420000	115580000	135890000	135180000	140080000	151910000	142240000	181330000	167890000	20	20	64	41.728	0	323.31	421	P39120	P39120	Citrate synthase 2	citZ	sp|P39120|CISY2_BACSU Citrate synthase 2 OS=Bacillus subtilis (strain 168) OX=224308 GN=citZ PE=1 SV=2
3898900	3166500	2973100	3244200	4994400	5040500	7455300	6930700	5737800	7701300	5974700	7502900	4722700	4737600	5316600	5316000	4526100	5736600	4482700	5746700	9	9	49.8	23.26	0	25.739	44	P39121	P39121	Deoxyribose-phosphate aldolase	deoC	sp|P39121|DEOC_BACSU Deoxyribose-phosphate aldolase OS=Bacillus subtilis (strain 168) OX=224308 GN=deoC PE=1 SV=3
14841000	8448100	20253000	19469000	16361000	13896000	15614000	12878000	19687000	18642000	8134600	8738800	9064900	7044900	7355000	6258400	9868900	7029100	5740700	6181500	10	10	13.8	91.754	0	32.476	34	P39123	P39123	Glycogen phosphorylase	glgP	sp|P39123|PHSG_BACSU Glycogen phosphorylase OS=Bacillus subtilis (strain 168) OX=224308 GN=glgP PE=2 SV=1
1278500	1246900	NaN	2003200	1798700	2720700	1365000	1328800	1797400	1777100	1024000	1324000	1112400	1081400	1008200	NaN	NaN	1211100	NaN	NaN	4	4	19.2	39.23	0	10.47	12	P39124	P39124	Glycogen biosynthesis protein GlgD	glgD	sp|P39124|GLGD_BACSU Glycogen biosynthesis protein GlgD OS=Bacillus subtilis (strain 168) OX=224308 GN=glgD PE=2 SV=1
3598700	3574800	NaN	3899800	6159200	4515200	3303500	2038100	5604200	4363000	3024500	3195500	2754600	NaN	3252400	3161600	3132500	3139700	4694600	3056500	5	5	15.3	55.857	0	8.3819	17	P39125	P39125	Glycogen synthase	glgA	sp|P39125|GLGA_BACSU Glycogen synthase OS=Bacillus subtilis (strain 168) OX=224308 GN=glgA PE=2 SV=1
324570000	312360000	429820000	417190000	435880000	442750000	548730000	561050000	470230000	429880000	293210000	327640000	337480000	349030000	372550000	386860000	260580000	267680000	247210000	246540000	25	25	55.6	46.417	0	275.1	380	P39126	P39126	Isocitrate dehydrogenase [NADP]	icd	sp|P39126|IDH_BACSU Isocitrate dehydrogenase [NADP] OS=Bacillus subtilis (strain 168) OX=224308 GN=icd PE=1 SV=1
275770000	262090000	459200000	509660000	552440000	559890000	252460000	244830000	382710000	367150000	140570000	180720000	80597000	95684000	59065000	57802000	90437000	81354000	139180000	147100000	41	41	52.1	72.887	0	323.31	357	P39134	P39134	Protein PrkA	prkA	sp|P39134|PRKA_BACSU Protein PrkA OS=Bacillus subtilis (strain 168) OX=224308 GN=prkA PE=3 SV=1
95222000	102140000	91314000	93127000	98248000	90834000	142750000	164960000	120430000	110900000	135210000	129510000	102940000	103720000	120010000	122690000	109850000	104580000	102440000	89668000	13	13	51.4	32.153	0	312.59	244	P39138	P39138	Arginase	rocF	sp|P39138|ARGI_BACSU Arginase OS=Bacillus subtilis (strain 168) OX=224308 GN=rocF PE=1 SV=1
4314600	6695600	3131800	5643400	2129200	1974500	28029000	25245000	3540400	3257000	1863100	1892100	6115300	10889000	1139300	1206500	1083800	1119500	1559500	1496700	4	4	12	42.495	0	38.562	18	P39141	P39141	Pyrimidine nucleoside transport protein	nupC	sp|P39141|NUPC_BACSU Nucleoside permease NupC OS=Bacillus subtilis (strain 168) OX=224308 GN=nupC PE=2 SV=4
6145700	6152600	4120800	4816900	7481800	6624900	8113300	8493500	11259000	8915800	5626500	6136300	4913800	4532900	7212100	6990300	6532400	5807900	6300600	6488500	8	8	25.4	46.207	0	28.305	39	P39142	P39142	Pyrimidine-nucleoside phosphorylase	pdp	sp|P39142|PDP_BACSU Pyrimidine-nucleoside phosphorylase OS=Bacillus subtilis (strain 168) OX=224308 GN=pdp PE=1 SV=2
122390000	107780000	113410000	116920000	146420000	147150000	192670000	191810000	122720000	117590000	111670000	130500000	96614000	110640000	86913000	87846000	104450000	101320000	106390000	121860000	19	19	61.7	45.489	0	230.53	223	P39148	P39148	Serine hydroxymethyltransferase	glyA	sp|P39148|GLYA_BACSU Serine hydroxymethyltransferase OS=Bacillus subtilis (strain 168) OX=224308 GN=glyA PE=1 SV=1
7456600	6899400	7920900	7006600	8848500	8726700	11253000	9508400	7092000	8005000	10021000	12510000	8264300	8537200	9874200	10322000	8218300	7503300	6105900	7585700	6	6	38.3	23.036	0	44.464	39	P39149	P39149	Uracil phosphoribosyltransferase	upp	sp|P39149|UPP_BACSU Uracil phosphoribosyltransferase OS=Bacillus subtilis (strain 168) OX=224308 GN=upp PE=3 SV=1
7856500	8673800	10607000	13072000	14722000	7644700	5548600	5028400	6828400	5916800	5391100	4592600	2680700	NaN	NaN	3423000	2932500	NaN	2804000	3346400	5	5	36	16.785	0	26.299	21	P39155	P39155	Protein-arginine-phosphatase	ywlE	sp|P39155|PAP_BACSU Protein-arginine-phosphatase OS=Bacillus subtilis (strain 168) OX=224308 GN=ywlE PE=1 SV=1
7951200	11686000	8861100	8649100	10436000	10214000	13015000	13780000	12468000	9743100	9896200	13418000	8979000	8718100	7734300	8633700	14080000	12499000	15447000	16815000	4	4	26.1	19.377	0	7.9217	37	P39157	P39157	UPF0340 protein YwlG	ywlG	sp|P39157|YWLG_BACSU UPF0340 protein YwlG OS=Bacillus subtilis (strain 168) OX=224308 GN=ywlG PE=2 SV=1
33814000	29979000	35041000	33903000	59089000	59534000	21420000	18993000	39847000	34477000	33965000	41710000	29490000	34281000	36828000	39138000	43702000	48673000	53146000	50463000	4	4	65.2	7.2548	0	36.907	58	P39158	P39158	Cold shock protein CspC	cspC	sp|P39158|CSPC_BACSU Cold shock protein CspC OS=Bacillus subtilis (strain 168) OX=224308 GN=cspC PE=1 SV=1
NaN	NaN	NaN	NaN	NaN	NaN	1236600	2112900	NaN	784380	NaN	NaN	NaN	NaN	NaN	NaN	NaN	NaN	NaN	NaN	3	3	5.3	72.313	0	9.7184	4	P39214	P39214	Methyl-accepting chemotaxis protein McpA	mcpA	sp|P39214|MCPA_BACSU Methyl-accepting chemotaxis protein McpA OS=Bacillus subtilis (strain 168) OX=224308 GN=mcpA PE=1 SV=2
3727000	NaN	3588500	3196200	5064700	3332900	9297700	9409000	3868600	7845800	3376000	3260900	4414000	5253900	2561900	2365700	3559600	3269000	NaN	3310200	5	5	28.3	27.748	0	60.786	26	P39456	P39456	L-cystine import ATP-binding protein TcyC	tcyC	sp|P39456|TCYC_BACSU L-cystine import ATP-binding protein TcyC OS=Bacillus subtilis (strain 168) OX=224308 GN=tcyC PE=1 SV=4
15288000	15455000	16944000	16965000	18622000	17841000	3467100	3294900	9209600	11513000	16289000	21601000	14343000	12728000	14070000	14257000	23443000	19706000	23709000	22695000	11	11	39.3	42.468	0	65.597	103	P39571	P39571	Spore germination protein B3	gerBC	sp|P39571|GERBC_BACSU Spore germination protein B3 OS=Bacillus subtilis (strain 168) OX=224308 GN=gerBC PE=1 SV=1
8213800	7533300	15123000	14775000	9669800	7365200	NaN	NaN	5942600	9327200	4373600	4853800	5434500	4460900	NaN	NaN	3544500	4284000	3813600	5134400	3	3	5.9	43.521	0	7.486	16	P39574	P39574	Galactokinase	galK	sp|P39574|GAL1_BACSU Galactokinase OS=Bacillus subtilis (strain 168) OX=224308 GN=galK PE=3 SV=1
NaN	NaN	NaN	NaN	2304600	2894500	NaN	NaN	934230	1376900	NaN	NaN	NaN	NaN	NaN	NaN	NaN	NaN	NaN	NaN	2	2	37.2	9.0091	0	3.6453	6	P39579	P39579	D-alanine--poly(phosphoribitol) ligase subunit 2	dltC	sp|P39579|DLTC_BACSU D-alanyl carrier protein OS=Bacillus subtilis (strain 168) OX=224308 GN=dltC PE=1 SV=1
NaN	NaN	NaN	NaN	NaN	NaN	1823500	1804800	NaN	NaN	NaN	NaN	1218300	NaN	NaN	NaN	NaN	NaN	NaN	NaN	2	2	8.1	24.599	0	3.404	3	P39583	P39583	GTP pyrophosphokinase YwaC	ywaC	sp|P39583|YWAC_BACSU GTP pyrophosphokinase YwaC OS=Bacillus subtilis (strain 168) OX=224308 GN=ywaC PE=1 SV=1
6381900	5139400	4902000	5336400	6908100	8295100	6382500	6444400	6263400	4206300	6699800	9775400	9461500	11328000	10477000	10085000	8467500	7024200	8309700	8298100	4	4	44.4	14.433	0	31.305	44	P39586	P39586	Uncharacterized protein YwbC	ywbC	sp|P39586|YWBC_BACSU Uncharacterized protein YwbC OS=Bacillus subtilis (strain 168) OX=224308 GN=ywbC PE=3 SV=1
3327000	2956100	2922200	2344400	3054700	2957800	3604400	6541500	3445900	2994400	2988500	1993100	2363000	2587000	2498800	NaN	NaN	2128900	NaN	NaN	6	6	17.4	44.443	0	28.281	11	P39587	P39587	Putative ribosomal RNA large subunit methyltransferase YwbD	ywbD	sp|P39587|YWBD_BACSU Putative ribosomal RNA large subunit methyltransferase YwbD OS=Bacillus subtilis (strain 168) OX=224308 GN=ywbD PE=3 SV=1
3002700	3153700	2992600	3961200	4376800	4458600	3856600	5132300	5141300	4735400	5624700	4663700	3430400	3189100	4421900	5835900	5502600	3894700	5485800	3344300	5	5	27.7	28.32	0	22.805	29	P39605	P39605	FMN reductase (NADPH)	nfrA1	sp|P39605|NFRA1_BACSU FMN reductase (NADPH) OS=Bacillus subtilis (strain 168) OX=224308 GN=nfrA1 PE=1 SV=1
1901600	1520400	1710200	NaN	NaN	NaN	1682100	2257700	NaN	2667600	1841300	NaN	2089100	2229100	2480400	1863200	1956900	1812700	2278100	2113500	3	3	18.8	29.017	0	3.7623	9	P39610	P39610	Pyridoxine kinase	pdxK	sp|P39610|PDXK_BACSU Pyridoxine kinase OS=Bacillus subtilis (strain 168) OX=224308 GN=pdxK PE=1 SV=1
NaN	NaN	NaN	NaN	NaN	NaN	NaN	NaN	NaN	NaN	NaN	NaN	NaN	NaN	NaN	NaN	NaN	NaN	NaN	1845800	2	2	15.6	26.046	0.0027972	1.7856	10	P39615	P39615	Uracil-DNA glycosylase	ung	sp|P39615|UNG_BACSU Uracil-DNA glycosylase OS=Bacillus subtilis (strain 168) OX=224308 GN=ung PE=1 SV=1
19150000	12761000	14675000	16752000	13638000	12864000	6736600	5508700	11764000	11605000	20714000	19292000	11749000	11016000	18677000	20368000	11142000	11663000	21209000	22586000	5	5	70.5	11.823	0	60.958	51	P39617	P39617	Uncharacterized protein YwdI	ywdI	sp|P39617|YWDI_BACSU Uncharacterized protein YwdI OS=Bacillus subtilis (strain 168) OX=224308 GN=ywdI PE=2 SV=1
4434700000	4266000000	3534300000	3854100000	3205400000	2949600000	7327600000	5670000000	6772500000	7615100000	5066400000	7783800000	8259000000	7914000000	7294900000	7511300000	13517000000	11501000000	8004700000	6939700000	11	11	40.9	20.276	0	323.31	544	P39620	P39620	Spore coat protein GerQ	gerQ	sp|P39620|GERQ_BACSU Spore coat protein GerQ OS=Bacillus subtilis (strain 168) OX=224308 GN=gerQ PE=1 SV=1
13400000	10003000	14431000	13877000	16155000	22176000	9064300	7258900	25913000	23062000	10575000	8280100	11053000	8805500	10018000	10118000	8989700	10250000	12687000	9965000	4	4	14.5	30.184	0	110.98	25	P39621	P39621	Spore coat polysaccharide biosynthesis protein SpsA	spsA	sp|P39621|SPSA_BACSU Spore coat polysaccharide biosynthesis protein SpsA OS=Bacillus subtilis (strain 168) OX=224308 GN=spsA PE=1 SV=1
38930000	30714000	52590000	50766000	53819000	53015000	26394000	23688000	53745000	49734000	30201000	24176000	25049000	26876000	22790000	22756000	34747000	33698000	27490000	29627000	12	12	32.7	54.507	0	112.46	116	P39622	P39622	Spore coat polysaccharide biosynthesis protein SpsB	spsB	sp|P39622|SPSB_BACSU Spore coat polysaccharide biosynthesis protein SpsB OS=Bacillus subtilis (strain 168) OX=224308 GN=spsB PE=4 SV=2
NaN	NaN	NaN	NaN	NaN	NaN	NaN	NaN	NaN	NaN	2815700	NaN	NaN	NaN	3244200	NaN	NaN	NaN	NaN	NaN	3	3	11.1	43.189	0.0021171	1.9282	3	P39623	P39623	Spore coat polysaccharide biosynthesis protein SpsC	spsC	sp|P39623|SPSC_BACSU Spore coat polysaccharide biosynthesis protein SpsC OS=Bacillus subtilis (strain 168) OX=224308 GN=spsC PE=3 SV=1
12206000	14716000	13987000	12130000	16446000	17022000	11690000	12245000	17274000	20376000	8535500	11299000	10086000	8402700	9105900	10180000	11723000	12351000	11596000	12220000	8	8	33.2	33.14	0	33.059	52	P39624	P39624	Spore coat polysaccharide biosynthesis protein SpsD	spsD	sp|P39624|SPSD_BACSU Spore coat polysaccharide biosynthesis protein SpsD OS=Bacillus subtilis (strain 168) OX=224308 GN=spsD PE=4 SV=1
11009000	12983000	9385800	10211000	11694000	13173000	5143100	6695100	10543000	9712600	16505000	10543000	9912800	9621200	12374000	12020000	12588000	13374000	14173000	14456000	8	8	27.9	40.889	0	28.83	37	P39625	P39625	Spore coat polysaccharide biosynthesis protein SpsE	spsE	sp|P39625|SPSE_BACSU Spore coat polysaccharide biosynthesis protein SpsE OS=Bacillus subtilis (strain 168) OX=224308 GN=spsE PE=1 SV=1
21227000	23914000	25831000	22310000	36913000	34002000	15525000	13116000	32127000	29860000	32759000	29347000	23197000	21557000	31271000	30560000	30868000	31278000	22526000	25209000	8	8	36.2	27.773	0	51.059	123	P39629	P39629	Glucose-1-phosphate thymidylyltransferase	rmlA	sp|P39629|RMLA_BACSU Glucose-1-phosphate thymidylyltransferase OS=Bacillus subtilis (strain 168) OX=224308 GN=rmlA PE=1 SV=1
4556700	2977700	10257000	10141000	7789100	8007600	2920400	3201200	6607600	9016200	5047000	6061400	2983900	3580400	2424100	2897400	NaN	NaN	2730900	NaN	6	6	19.7	35.539	0	33.163	17	P39630	P39630	dTDP-glucose 4,6-dehydratase	rfbB	sp|P39630|RMLB_BACSU dTDP-glucose 4,6-dehydratase OS=Bacillus subtilis (strain 168) OX=224308 GN=rfbB PE=1 SV=1
17288000	16755000	25981000	29988000	31875000	29846000	15106000	13235000	23752000	25311000	9919400	13220000	11546000	15670000	10112000	9650400	11643000	11408000	18087000	16708000	7	7	23.3	31.641	0	16.778	54	P39631	P39631	Spore coat polysaccharide biosynthesis protein SpsK	spsK	sp|P39631|SPSK_BACSU Spore coat polysaccharide biosynthesis protein SpsK OS=Bacillus subtilis (strain 168) OX=224308 GN=spsK PE=3 SV=3
NaN	6228300	6344100	NaN	NaN	NaN	17623000	15883000	NaN	7228600	NaN	NaN	10010000	10357000	NaN	NaN	NaN	NaN	NaN	NaN	2	2	7.8	16.687	0	6.575	10	P39632	P39632	Uncharacterized protein YweA	yweA	sp|P39632|BSLB_BACSU Probable biofilm-surface layer protein B OS=Bacillus subtilis (strain 168) OX=224308 GN=bslB PE=1 SV=1
25136000	22209000	32223000	23337000	20510000	22800000	29565000	36957000	20305000	21479000	18002000	21820000	17944000	18119000	26478000	20456000	22045000	19731000	13247000	16449000	11	10	34	46.553	0	106.89	68	P39633	P39633	Catabolic NAD-specific glutamate dehydrogenase RocG	rocG	sp|P39633|DHE2_BACSU Catabolic NAD-specific glutamate dehydrogenase RocG OS=Bacillus subtilis (strain 168) OX=224308 GN=rocG PE=1 SV=3
28877000	21381000	24680000	23460000	18906000	17885000	40143000	45431000	22521000	22746000	43681000	29955000	26854000	21964000	35407000	36270000	23635000	27698000	23667000	16918000	18	17	46.6	56.319	0	185.57	121	P39634	P39634	1-pyrroline-5-carboxylate dehydrogenase	rocA	sp|P39634|ROCA_BACSU 1-pyrroline-5-carboxylate dehydrogenase OS=Bacillus subtilis (strain 168) OX=224308 GN=rocA PE=2 SV=1
10235000	11696000	11781000	NaN	17541000	17209000	14939000	16230000	6928500	5963100	8991000	11221000	7638300	9352400	5614100	6407100	4915200	6174300	6171000	8915600	6	6	25.9	28.022	0	9.9458	42	P39644	P39644	Bacilysin biosynthesis oxidoreductase YwfH	ywfH	sp|P39644|BACG_BACSU NADPH-dependent reductase BacG OS=Bacillus subtilis (strain 168) OX=224308 GN=bacG PE=1 SV=1
37345000	31839000	23079000	18468000	22135000	23631000	50885000	44049000	50398000	47331000	46250000	48088000	24884000	22003000	19305000	15770000	27016000	23739000	31050000	32449000	10	10	46.5	29.505	0	47.85	113	P39645	P39645	Putative heme-dependent peroxidase YwfI	ywfI	sp|P39645|CHDC_BACSU Coproheme decarboxylase OS=Bacillus subtilis (strain 168) OX=224308 GN=chdC PE=3 SV=1
25618000	23634000	22250000	26077000	31093000	31526000	44123000	42560000	35326000	34903000	36886000	45030000	30727000	30010000	45034000	40360000	36367000	31915000	28633000	25864000	15	15	61	34.79	0	123.64	157	P39646	P39646	Phosphate acetyltransferase	pta	sp|P39646|PTAS_BACSU Phosphate acetyltransferase OS=Bacillus subtilis (strain 168) OX=224308 GN=pta PE=1 SV=3
NaN	2554900	2519000	2080100	2544200	NaN	1356800	NaN	NaN	NaN	4031300	2371600	5210200	4448300	2904000	4041600	2130200	2192900	2362700	2572400	3	3	13.6	29.728	0	11.959	21	P39650	P39650	Prespore-specific transcriptional regulator RsfA	rsfA	sp|P39650|RSFA_BACSU Prespore-specific transcriptional regulator RsfA OS=Bacillus subtilis (strain 168) OX=224308 GN=rsfA PE=1 SV=1
NaN	NaN	1167600	1043800	1724200	2033100	3295400	1008300	1171000	1049900	NaN	NaN	NaN	NaN	NaN	NaN	908580	NaN	NaN	NaN	2	2	3.7	50.973	0.00073692	2.9156	5	P39651	P39651	Uncharacterized protein YwfO	ywfO	sp|P39651|YWFO_BACSU Uncharacterized protein YwfO OS=Bacillus subtilis (strain 168) OX=224308 GN=ywfO PE=4 SV=2
775120000	711080000	537480000	506090000	617430000	623630000	490500000	516300000	697110000	765050000	779270000	688730000	733530000	685930000	722500000	791080000	880820000	918680000	752890000	721010000	26	26	72.8	42.788	0	323.31	540	P39668	P39668	Uncharacterized serine protease YyxA	yyxA	sp|P39668|YYXA_BACSU Uncharacterized serine protease YyxA OS=Bacillus subtilis (strain 168) OX=224308 GN=yyxA PE=3 SV=2
96647000	86810000	130800000	124870000	161910000	153190000	90891000	86156000	121620000	118850000	91223000	84820000	75848000	71020000	84851000	79959000	65002000	56458000	62822000	68551000	12	12	53.1	30.239	0	152.08	154	P39696	P39696	ComE operon protein 4	comER	sp|P39696|COMER_BACSU ComE operon protein 4 OS=Bacillus subtilis (strain 168) OX=224308 GN=comER PE=3 SV=3
14146000	8667100	14169000	12460000	NaN	9208100	21876000	19330000	14152000	17727000	7797200	10736000	6707600	9508900	7720400	7633600	8920700	7564200	8369700	13807000	8	8	25.2	35.86	0	11.883	17	P39751	P39751	MreB-like protein	mbl	sp|P39751|MBL_BACSU Cell shape-determining protein Mbl OS=Bacillus subtilis (strain 168) OX=224308 GN=mbl PE=1 SV=1
NaN	NaN	4940700	4736100	5108900	5759800	6747600	8714100	NaN	5072300	5272500	NaN	NaN	5256600	NaN	NaN	NaN	NaN	NaN	NaN	2	2	30.4	10.256	0.0021038	1.8394	12	P39758	P39758	Putative transition state regulator Abh	abh	sp|P39758|ABH_BACSU Putative transition state regulator Abh OS=Bacillus subtilis (strain 168) OX=224308 GN=abh PE=1 SV=1
4173900	6771600	4296100	5394600	4761100	7494500	10063000	10258000	3515900	4651400	3607400	6551300	4954900	6395700	4754500	6644100	NaN	6812200	4825900	6163800	3	3	14.5	24.348	0.0007446	3.1518	9	P39760	P39760	Ktr system potassium uptake protein C	ktrC	sp|P39760|KTRC_BACSU Ktr system potassium uptake protein C OS=Bacillus subtilis (strain 168) OX=224308 GN=ktrC PE=1 SV=1
3448500	2350200	1715800	1819100	1978700	NaN	2877300	3253200	3911200	2837500	4866000	4254700	2345200	2365000	4023800	3218300	2599100	2353000	NaN	NaN	4	4	13.2	45.798	0	29.294	31	P39762	P39762	Aminopeptidase AmpS	ampS	sp|P39762|AMPS_BACSU Aminopeptidase AmpS OS=Bacillus subtilis (strain 168) OX=224308 GN=ampS PE=3 SV=3
NaN	NaN	NaN	NaN	NaN	NaN	NaN	NaN	NaN	NaN	NaN	997700	NaN	NaN	NaN	NaN	NaN	NaN	NaN	NaN	2	2	10.5	20.263	0.0020994	1.8195	3	P39765	P39765	Bifunctional protein PyrR;Pyrimidine operon regulatory protein;Uracil phosphoribosyltransferase	pyrR	sp|P39765|PYRR_BACSU Bifunctional protein PyrR OS=Bacillus subtilis (strain 168) OX=224308 GN=pyrR PE=1 SV=2
69578000	59549000	111710000	98263000	79789000	81473000	114800000	101330000	66002000	67704000	51052000	60671000	39245000	39223000	28163000	29240000	41974000	44173000	53384000	52698000	20	20	48.1	49.083	0	152.29	156	P39772	P39772	Asparagine--tRNA ligase	asnS	sp|P39772|SYN_BACSU Asparagine--tRNA ligase OS=Bacillus subtilis (strain 168) OX=224308 GN=asnS PE=3 SV=2
13741000	13619000	7986300	10583000	15167000	18013000	28091000	21505000	28375000	25361000	24298000	27093000	18301000	19043000	19934000	27569000	25603000	28030000	16079000	17408000	11	11	27.2	56.308	0	51.309	53	P39773	P39773	2,3-bisphosphoglycerate-independent phosphoglycerate mutase	gpmI	sp|P39773|GPMI_BACSU 2,3-bisphosphoglycerate-independent phosphoglycerate mutase OS=Bacillus subtilis (strain 168) OX=224308 GN=gpmI PE=1 SV=4
20469000	23374000	42763000	31261000	32850000	25119000	25532000	28802000	29085000	36472000	20626000	18339000	23283000	18264000	28173000	29805000	33510000	26051000	17322000	24127000	16	16	39.2	52.586	0	137.38	96	P39778	P39778	ATP-dependent protease ATPase subunit ClpY	clpY	sp|P39778|CLPY_BACSU ATP-dependent protease ATPase subunit ClpY OS=Bacillus subtilis (strain 168) OX=224308 GN=clpY PE=1 SV=1
48098000	46216000	40429000	38846000	74686000	82148000	75604000	86382000	85907000	88330000	67437000	65830000	41782000	43177000	61295000	66296000	49231000	50171000	39067000	38639000	14	14	54.8	29.013	0	194.22	190	P39779;REV__P96600	P39779	GTP-sensing transcriptional pleiotropic repressor CodY	codY	sp|P39779|CODY_BACSU GTP-sensing transcriptional pleiotropic repressor CodY OS=Bacillus subtilis (strain 168) OX=224308 GN=codY PE=1 SV=3
4146200000	3252700000	6918200000	6236500000	4188900000	4173900000	663150000	577940000	4154000000	4608100000	5726700000	5259100000	2179100000	1852900000	3281800000	3460800000	7425800000	6991900000	6444700000	6654800000	18	18	53	33.842	0	323.31	698	P39790	P39790	Extracellular metalloprotease	mpr	sp|P39790|MPR_BACSU Extracellular metalloprotease OS=Bacillus subtilis (strain 168) OX=224308 GN=mpr PE=1 SV=1
139440000	121020000	131750000	118620000	216840000	206090000	169080000	167200000	239380000	211030000	113500000	124170000	235500000	236340000	204480000	196170000	258240000	253550000	242680000	235430000	44	44	52.2	99.561	0	323.31	529	P39793	P39793	Penicillin-binding protein 1A/1B;Penicillin-insensitive transglycosylase;Penicillin-sensitive transpeptidase	ponA	sp|P39793|PBPA_BACSU Penicillin-binding protein 1A/1B OS=Bacillus subtilis (strain 168) OX=224308 GN=ponA PE=1 SV=1
522330000	735890000	684050000	701620000	936260000	903360000	115670000	73520000	859120000	639880000	901140000	1195700000	474430000	542690000	1506400000	1299400000	1470500000	1417600000	3928000000	3912300000	16	16	31.8	23.957	0	221.6	337	P39801	P39801	Spore coat protein G	cotG	sp|P39801|COTG_BACSU Spore coat protein G OS=Bacillus subtilis (strain 168) OX=224308 GN=cotG PE=1 SV=1
NaN	NaN	NaN	NaN	NaN	NaN	2662200	1774700	NaN	NaN	NaN	NaN	NaN	NaN	NaN	NaN	NaN	NaN	NaN	NaN	3	3	19.2	17.505	0	4.0748	2	P39802	P39802	Chemotaxis protein CheW	cheW	sp|P39802|CHEW_BACSU Chemotaxis protein CheW OS=Bacillus subtilis (strain 168) OX=224308 GN=cheW PE=1 SV=1
49380000	34366000	36137000	30796000	60402000	54564000	45969000	46626000	60481000	50988000	93235000	81240000	55194000	60555000	53686000	52389000	74803000	75355000	82432000	83100000	7	7	58.8	14.074	0	67.061	108	P39804	P39804	Intracellular proteinase inhibitor	ipi	sp|P39804|IPI_BACSU Intracellular proteinase inhibitor OS=Bacillus subtilis (strain 168) OX=224308 GN=ipi PE=1 SV=1
1397400	1214900	1855700	2220300	1812900	2449200	2872500	1837600	1151400	944870	NaN	NaN	795200	NaN	NaN	NaN	797700	NaN	NaN	NaN	2	2	6.5	32.317	0	3.9701	12	P39805	P39805	Transcription antiterminator LicT	licT	sp|P39805|LICT_BACSU Transcription antiterminator LicT OS=Bacillus subtilis (strain 168) OX=224308 GN=licT PE=1 SV=1
21721000	20185000	30648000	30307000	35278000	33259000	78739000	72416000	26870000	27329000	18876000	19816000	30857000	25532000	12438000	10193000	13097000	17547000	11522000	17992000	27	27	43.6	79.077	0	219.34	106	P39814	P39814	DNA topoisomerase 1	topA	sp|P39814|TOP1_BACSU DNA topoisomerase 1 OS=Bacillus subtilis (strain 168) OX=224308 GN=topA PE=3 SV=1
NaN	NaN	NaN	1918000	NaN	NaN	NaN	NaN	2463200	2485200	2613300	2669900	1819000	2208500	1972300	NaN	2910400	2894900	2970600	2208100	5	5	8.1	73.699	0	8.4939	15	P39839	P39839	Uncharacterized peptidase YuxL	yuxL	sp|P39839|YUXL_BACSU Uncharacterized peptidase YuxL OS=Bacillus subtilis (strain 168) OX=224308 GN=yuxL PE=3 SV=3
NaN	NaN	NaN	NaN	NaN	1993000	2335900	NaN	NaN	NaN	NaN	NaN	NaN	NaN	NaN	1870100	NaN	NaN	2455700	NaN	2	2	4.6	37.228	0.0014286	2.2	5	P39840	P39840	Aldose 1-epimerase	galM	sp|P39840|GALM_BACSU Aldose 1-epimerase OS=Bacillus subtilis (strain 168) OX=224308 GN=galM PE=1 SV=2
1662300	NaN	1103000	NaN	NaN	NaN	2896400	1912200	NaN	NaN	1643000	1676200	3726600	3398200	2547900	2381700	NaN	NaN	1149100	NaN	2	2	7.8	27.747	0	4.1186	19	P39911	P39911	Uncharacterized protein YphF	yphF	sp|P39911|YPHF_BACSU Uncharacterized protein YphF OS=Bacillus subtilis (strain 168) OX=224308 GN=yphF PE=4 SV=2
2198200	NaN	2386800	NaN	NaN	2237400	NaN	NaN	NaN	NaN	NaN	NaN	1425900	NaN	NaN	NaN	NaN	NaN	NaN	NaN	2	2	7.5	39.539	0	8.487	9	P39912	P39912	Protein AroA(G);Phospho-2-dehydro-3-deoxyheptonate aldolase;Chorismate mutase	aroA	sp|P39912|AROG_BACSU Protein AroA(G) OS=Bacillus subtilis (strain 168) OX=224308 GN=aroA PE=1 SV=1
12130000	12184000	12152000	9868800	13775000	16171000	10595000	10141000	8376600	9595900	14400000	12750000	6918900	5441400	10761000	11185000	9416700	8934200	8497100	7687000	5	5	63.9	12.402	0	31.999	42	P39914	P39914	Uncharacterized protein YtxJ	ytxJ	sp|P39914|YTXJ_BACSU Uncharacterized protein YtxJ OS=Bacillus subtilis (strain 168) OX=224308 GN=ytxJ PE=4 SV=1
1482700000	1116200000	1231700000	1186100000	1731600000	1884600000	1279900000	1153000000	2277500000	2358400000	1543400000	1620600000	1889300000	1716700000	1613900000	1552600000	3246700000	3089100000	2080200000	1997000000	20	20	65.6	30.845	0	323.31	489	P40397	P40397	Uncharacterized oxidoreductase YhxC	yhxC	sp|P40397|YHXC_BACSU Uncharacterized oxidoreductase YhxC OS=Bacillus subtilis (strain 168) OX=224308 GN=yhxC PE=3 SV=2
166130000	151740000	181610000	164700000	147300000	140760000	409750000	387680000	131490000	138560000	126670000	118440000	362230000	329720000	161610000	174280000	103810000	101300000	79276000	79350000	40	40	73.2	70.58	0	323.31	432	P40406	P40406	Beta-hexosaminidase	nagZ	sp|P40406|NAGZ_BACSU Beta-hexosaminidase OS=Bacillus subtilis (strain 168) OX=224308 GN=nagZ PE=1 SV=1
17033000	17106000	14622000	17242000	13076000	17363000	8648200	7654200	9127400	11580000	18174000	13849000	15353000	12944000	18436000	15330000	14881000	16554000	16481000	10693000	10	10	33.6	46.035	0	45.928	37	P40407	P40407	Uncharacterized protein YbbC	ybbC	sp|P40407|YBBC_BACSU Uncharacterized protein YbbC OS=Bacillus subtilis (strain 168) OX=224308 GN=ybbC PE=3 SV=1
55984000	49964000	25791000	24090000	30488000	28625000	61209000	52740000	22290000	18373000	49131000	62203000	45132000	51995000	36738000	28819000	34587000	29001000	21497000	23362000	14	14	53.6	35.108	0	103.71	116	P40409	P40409	Iron-uptake system-binding protein	feuA	sp|P40409|FEUA_BACSU Iron-uptake system-binding protein OS=Bacillus subtilis (strain 168) OX=224308 GN=feuA PE=1 SV=1
22460000	18179000	21127000	15997000	28972000	29847000	15659000	16796000	29362000	22071000	15087000	25160000	17444000	18252000	12721000	13781000	15406000	12966000	24439000	18316000	3	3	29.9	17.664	0	24.692	40	P40737	P40737	Antitoxin YxxD	yxxD	sp|P40737|YXXD_BACSU Antitoxin YxxD OS=Bacillus subtilis (strain 168) OX=224308 GN=yxxD PE=1 SV=1
15842000	15767000	16049000	14165000	20268000	18456000	28922000	33205000	15286000	18597000	29749000	29595000	29351000	27333000	21249000	28127000	20537000	22443000	26304000	17877000	14	14	31.1	53.288	0	37.339	61	P40740	P40740	Aryl-phospho-beta-D-glucosidase BglH	bglH	sp|P40740|BGLH_BACSU Aryl-phospho-beta-D-glucosidase BglH OS=Bacillus subtilis (strain 168) OX=224308 GN=bglH PE=1 SV=2
375730000	295180000	299090000	319110000	358060000	345070000	243100000	243760000	474650000	412620000	398660000	453610000	586390000	540620000	395430000	385670000	875750000	849160000	632540000	587130000	17	17	72.7	28.295	0	187.51	289	P40746	P40746	Protein-glutamine gamma-glutamyltransferase	tgl	sp|P40746|TGL_BACSU Protein-glutamine gamma-glutamyltransferase OS=Bacillus subtilis (strain 168) OX=224308 GN=tgl PE=1 SV=2
NaN	1386700	NaN	NaN	NaN	NaN	NaN	NaN	NaN	NaN	1601000	1704800	3147000	NaN	NaN	NaN	NaN	NaN	NaN	NaN	3	3	4.1	76.019	0.0014631	2.7519	10	P40747	P40747	Uncharacterized oxidoreductase YuxG	yuxG	sp|P40747|YUXG_BACSU Uncharacterized oxidoreductase YuxG OS=Bacillus subtilis (strain 168) OX=224308 GN=yuxG PE=3 SV=2
7902300	7168900	8306600	8406200	8412800	8936600	11001000	8822600	7889300	8185400	11106000	11934000	14423000	12494000	12842000	11492000	15040000	13415000	9056700	11456000	8	8	14.3	70.658	0	18.94	79	P40750	P40750	Penicillin-binding protein 4	pbpD	sp|P40750|PBPD_BACSU Penicillin-binding protein 4 OS=Bacillus subtilis (strain 168) OX=224308 GN=pbpD PE=1 SV=2
10787000	7475700	12128000	9794700	12909000	16914000	9119300	10722000	10165000	9272600	13605000	8863200	12021000	16350000	15587000	15095000	13614000	10907000	NaN	NaN	3	3	8.7	48.874	0	16.543	32	P40769	P40769	Uncharacterized metalloprotease YhfN	yhfN	sp|P40769|YHFN_BACSU Uncharacterized metalloprotease YhfN OS=Bacillus subtilis (strain 168) OX=224308 GN=yhfN PE=3 SV=2
3264800	2758400	3213800	2874500	3477000	NaN	3659300	NaN	3219700	3343000	3491600	NaN	2942200	NaN	3282100	NaN	NaN	NaN	NaN	NaN	3	3	9.3	48.364	0	24.333	14	P40778	P40778	UDP-N-acetylmuramate--L-alanine ligase	murC	sp|P40778|MURC_BACSU UDP-N-acetylmuramate--L-alanine ligase OS=Bacillus subtilis (strain 168) OX=224308 GN=murC PE=3 SV=2
23378000	18921000	14052000	12207000	7801800	8889400	226450000	186730000	6030200	11842000	19364000	20076000	118830000	131230000	6289600	14009000	3177900	2413000	6128200	10037000	9	9	67.9	15.442	0	93.614	69	P40779	P40779	UPF0478 protein YtxG	ytxG	sp|P40779|YTXG_BACSU UPF0478 protein YtxG OS=Bacillus subtilis (strain 168) OX=224308 GN=ytxG PE=3 SV=2
428250000	422370000	331060000	319770000	371310000	335490000	132140000	126240000	324080000	245720000	375740000	457270000	352390000	382180000	437500000	395410000	424080000	364340000	578100000	583240000	15	15	60.9	16.554	0	323.31	238	P40780	P40780	Uncharacterized protein YtxH	ytxH	sp|P40780|YTXH_BACSU Uncharacterized protein YtxH OS=Bacillus subtilis (strain 168) OX=224308 GN=ytxH PE=4 SV=2
NaN	NaN	NaN	NaN	NaN	NaN	NaN	1897900	NaN	NaN	NaN	NaN	NaN	NaN	NaN	NaN	NaN	NaN	NaN	NaN	2	2	6	46.78	0	6.1058	6	P40830	P40830	Polyketide biosynthesis 3-hydroxy-3-methylglutaryl-ACP synthase PksG	pksG	sp|P40830|PKSG_BACSU Polyketide biosynthesis 3-hydroxy-3-methylglutaryl-ACP synthase PksG OS=Bacillus subtilis (strain 168) OX=224308 GN=pksG PE=1 SV=2
NaN	NaN	NaN	NaN	NaN	3330900	NaN	2932100	3279900	5176000	5948500	NaN	NaN	2466600	3505700	3904300	NaN	5569200	NaN	NaN	5	5	24.9	35.999	0	22.287	10	P40869	P40869	Stage V sporulation protein AD	spoVAD	sp|P40869|SP5AD_BACSU Stage V sporulation protein AD OS=Bacillus subtilis (strain 168) OX=224308 GN=spoVAD PE=1 SV=1
60666000	55620000	54012000	51894000	82093000	75113000	96013000	87431000	90125000	74677000	70715000	81048000	73351000	76840000	94889000	92160000	75108000	68546000	73673000	64362000	19	19	65.5	42.19	0	165.52	228	P40924	P40924	Phosphoglycerate kinase	pgk	sp|P40924|PGK_BACSU Phosphoglycerate kinase OS=Bacillus subtilis (strain 168) OX=224308 GN=pgk PE=1 SV=3
148060000	140220000	126560000	169230000	102900000	99174000	108560000	111450000	54725000	77084000	165790000	164660000	96144000	91084000	90157000	78281000	153100000	152760000	120000000	140740000	9	9	68.1	12.459	0	171.68	123	P42060	P42060	50S ribosomal protein L22	rplV	sp|P42060|RL22_BACSU 50S ribosomal protein L22 OS=Bacillus subtilis (strain 168) OX=224308 GN=rplV PE=1 SV=1
NaN	NaN	NaN	NaN	NaN	NaN	1110300	1429100	NaN	NaN	NaN	NaN	NaN	NaN	NaN	NaN	NaN	NaN	NaN	NaN	2	2	4.8	61.917	0	5.3162	2	P42061	P42061	Oligopeptide-binding protein AppA	appA	sp|P42061|APPA_BACSU Oligopeptide-binding protein AppA OS=Bacillus subtilis (strain 168) OX=224308 GN=appA PE=1 SV=2
2629200	2192200	2262000	NaN	1286500	1436700	24343000	18841000	NaN	1689700	NaN	NaN	2504600	2736600	NaN	NaN	NaN	NaN	NaN	NaN	5	5	18.4	35.278	0	128.03	12	P42062	P42062	Oligopeptide transport system permease protein AppB	appB	sp|P42062|APPB_BACSU Oligopeptide transport system permease protein AppB OS=Bacillus subtilis (strain 168) OX=224308 GN=appB PE=3 SV=2
NaN	NaN	NaN	NaN	NaN	NaN	NaN	1866800	NaN	NaN	NaN	NaN	NaN	NaN	NaN	NaN	NaN	NaN	NaN	NaN	2	2	6.9	33.419	0	4.6445	2	P42063	P42063	Oligopeptide transport system permease protein AppC	appC	sp|P42063|APPC_BACSU Oligopeptide transport system permease protein AppC OS=Bacillus subtilis (strain 168) OX=224308 GN=appC PE=3 SV=1
NaN	4574000	7704500	10111000	7327300	7338400	8125200	10988000	8546400	9687800	7320800	4019500	5387100	4347500	NaN	3403300	3541500	NaN	NaN	NaN	4	4	18.3	36.311	0	48.583	24	P42064	P42064	Oligopeptide transport ATP-binding protein AppD	appD	sp|P42064|APPD_BACSU Oligopeptide transport ATP-binding protein AppD OS=Bacillus subtilis (strain 168) OX=224308 GN=appD PE=3 SV=1
11618000	17401000	20040000	19922000	14200000	15466000	23806000	24545000	19316000	16411000	11196000	11621000	9412100	10794000	7766400	8380100	7220300	7841200	9945200	10373000	11	10	32.2	37.086	0	15.243	30	P42065	P42065	Oligopeptide transport ATP-binding protein AppF	appF	sp|P42065|APPF_BACSU Oligopeptide transport ATP-binding protein AppF OS=Bacillus subtilis (strain 168) OX=224308 GN=appF PE=3 SV=2
48984000	64180000	41356000	40978000	46968000	50141000	46253000	54837000	43387000	55619000	71654000	67948000	45466000	45173000	44214000	52025000	59868000	60934000	73823000	62654000	13	13	43.9	35.063	0	120.16	170	P42068	P42068	Formimidoylglutamase	hutG	sp|P42068|HUTG_BACSU Formimidoylglutamase OS=Bacillus subtilis (strain 168) OX=224308 GN=hutG PE=1 SV=1
43301000	54210000	44211000	40593000	52847000	49702000	113610000	113060000	79898000	79888000	60568000	66860000	66844000	62059000	80169000	75884000	80577000	78891000	54769000	52671000	13	13	46.6	45.563	0	215.92	170	P42084	P42084	Imidazolonepropionase	hutI	sp|P42084|HUTI_BACSU Imidazolonepropionase OS=Bacillus subtilis (strain 168) OX=224308 GN=hutI PE=1 SV=1
39620000	25257000	80910000	69615000	84519000	88604000	34585000	31582000	48363000	62252000	86392000	40220000	75435000	57228000	47666000	54060000	92519000	81135000	18198000	27261000	5	5	45.1	14.158	0	114.9	94	P42089	P42089	Protein CgeA	cgeA	sp|P42089|CGEA_BACSU Protein CgeA OS=Bacillus subtilis (strain 168) OX=224308 GN=cgeA PE=4 SV=1
3750700000	4056500000	1363000000	1241300000	2561000000	2647100000	758800000	979920000	1272100000	1529900000	2947800000	2198600000	4108400000	3629200000	4362800000	4400600000	3639400000	3260700000	4486600000	3817800000	9	9	72.3	11.382	0	323.31	245	P42091	P42091	Protein CgeC	cgeC	sp|P42091|CGEC_BACSU Protein CgeC OS=Bacillus subtilis (strain 168) OX=224308 GN=cgeC PE=4 SV=1
NaN	NaN	NaN	NaN	NaN	NaN	NaN	NaN	NaN	NaN	NaN	NaN	NaN	NaN	973870	NaN	NaN	NaN	NaN	NaN	2	2	9.6	50.07	0	6.4753	1	P42092	P42092	Protein CgeD	cgeD	sp|P42092|CGED_BACSU Protein CgeD OS=Bacillus subtilis (strain 168) OX=224308 GN=cgeD PE=4 SV=1
NaN	NaN	NaN	NaN	3006900	NaN	NaN	NaN	NaN	NaN	NaN	NaN	NaN	NaN	NaN	NaN	NaN	NaN	NaN	NaN	2	2	5.8	41.946	0.0048611	1.4926	1	P42094	P42094	3-phytase	phy	sp|P42094|PHYT_BACSU 3-phytase OS=Bacillus subtilis (strain 168) OX=224308 GN=phy PE=1 SV=2
NaN	NaN	NaN	NaN	NaN	NaN	NaN	NaN	NaN	NaN	NaN	1284500	NaN	NaN	NaN	NaN	NaN	NaN	NaN	NaN	2	2	11.3	16.946	0	6.1097	6	P42108	P42108	Uncharacterized protein YxaI	yxaI	sp|P42108|YXAI_BACSU Uncharacterized protein YxaI OS=Bacillus subtilis (strain 168) OX=224308 GN=yxaI PE=4 SV=1
1018900	NaN	NaN	NaN	NaN	NaN	NaN	2897600	NaN	NaN	NaN	NaN	NaN	NaN	NaN	NaN	NaN	NaN	NaN	NaN	4	4	2.9	139.1	0	3.5172	3	P42175	P42175	Nitrate reductase alpha chain	narG	sp|P42175|NARG_BACSU Nitrate reductase alpha chain OS=Bacillus subtilis (strain 168) OX=224308 GN=narG PE=3 SV=2
NaN	NaN	NaN	NaN	NaN	NaN	1055300	1072000	NaN	NaN	594910	NaN	NaN	NaN	NaN	NaN	NaN	NaN	NaN	NaN	2	2	6	55.472	0	9.1325	4	P42176	P42176	Nitrate reductase beta chain	narH	sp|P42176|NARH_BACSU Nitrate reductase beta chain OS=Bacillus subtilis (strain 168) OX=224308 GN=narH PE=3 SV=1
16717000	17652000	16767000	15656000	20182000	22674000	16160000	19201000	18529000	16702000	20685000	20288000	17560000	15463000	16627000	14714000	20508000	19548000	16339000	14599000	10	10	36.2	34.074	0	25.612	102	P42182	P42182	GTPase Era	era	sp|P42182|ERA_BACSU GTPase Era OS=Bacillus subtilis (strain 168) OX=224308 GN=era PE=1 SV=1
3897800000	3808300000	3794100000	3687800000	4664700000	4591300000	1645500000	1565800000	2997100000	2987300000	3845500000	3802300000	3508100000	3303700000	3596000000	3532100000	3807100000	3810000000	4369400000	4543800000	39	39	79.9	29.514	0	323.31	1179	P42199	P42199	L-cystine-binding protein TcyA	tcyA	sp|P42199|TCYA_BACSU L-cystine-binding protein TcyA OS=Bacillus subtilis (strain 168) OX=224308 GN=tcyA PE=1 SV=3
932630	878550	988940	934390	NaN	NaN	3014000	3823500	959370	700520	NaN	659160	NaN	NaN	NaN	NaN	NaN	NaN	NaN	NaN	2	2	9.8	26.388	0	12.862	10	P42200	P42200	L-cystine transport system permease protein TcyB	tcyB	sp|P42200|TCYB_BACSU L-cystine transport system permease protein TcyB OS=Bacillus subtilis (strain 168) OX=224308 GN=tcyB PE=1 SV=1
NaN	NaN	NaN	NaN	5338400	5232200	4240700	NaN	NaN	NaN	NaN	NaN	NaN	NaN	NaN	NaN	NaN	NaN	NaN	NaN	4	4	15	34.481	0	10.19	10	P42242	P42242	Uncharacterized protein YcbJ	ycbJ	sp|P42242|YCBJ_BACSU Uncharacterized protein YcbJ OS=Bacillus subtilis (strain 168) OX=224308 GN=ycbJ PE=3 SV=2
3956000000	2700800000	2598900000	2161000000	3563900000	3188000000	2305200000	1741600000	2487700000	2012000000	8049200000	6153100000	3164000000	3029100000	3834700000	2980900000	5595000000	4218600000	3830400000	3864700000	18	18	88.7	16.463	0	323.31	634	P42249	P42249	Cell wall hydrolase CwlJ	cwlJ	sp|P42249|CWLJ_BACSU Cell wall hydrolase CwlJ OS=Bacillus subtilis (strain 168) OX=224308 GN=cwlJ PE=1 SV=2
59500000	73704000	64821000	62312000	53494000	44480000	48149000	40367000	72628000	49029000	39509000	36986000	37792000	36169000	19477000	16361000	49791000	44025000	24577000	26276000	19	19	44.8	52.607	0	66.845	120	P42293	P42293	Extracellular endo-alpha-(1->5)-L-arabinanase 2	abn2	sp|P42293|EABN2_BACSU Extracellular endo-alpha-(1->5)-L-arabinanase 2 OS=Bacillus subtilis (strain 168) OX=224308 GN=abn2 PE=1 SV=2
NaN	2181100	NaN	NaN	1681300	2665700	2431200	2255300	4304400	3137300	2458900	2789800	NaN	NaN	NaN	NaN	NaN	NaN	NaN	NaN	3	3	24.3	15.942	0	6.8014	17	P42297	P42297	Universal stress protein YxiE	yxiE	sp|P42297|YXIE_BACSU Universal stress protein YxiE OS=Bacillus subtilis (strain 168) OX=224308 GN=yxiE PE=3 SV=1
NaN	NaN	NaN	NaN	NaN	NaN	1943900	1742000	1877900	NaN	NaN	NaN	NaN	NaN	NaN	NaN	NaN	NaN	NaN	NaN	3	3	6.7	54.048	0.001462	2.7504	5	P42305	P42305	ATP-dependent RNA helicase DbpA	dbpA	sp|P42305|DBPA_BACSU ATP-dependent RNA helicase DbpA OS=Bacillus subtilis (strain 168) OX=224308 GN=dbpA PE=1 SV=2
9913600	16233000	16409000	15578000	31105000	22082000	7382600	7684900	19563000	18817000	15823000	23606000	9011900	9179200	9700300	NaN	12790000	13793000	12496000	14998000	6	6	27.3	25.399	0	24.078	37	P42315	P42315	Probable succinyl-CoA:3-ketoacid coenzyme A transferase subunit A	scoA	sp|P42315|SCOA_BACSU Probable succinyl-CoA:3-ketoacid coenzyme A transferase subunit A OS=Bacillus subtilis (strain 168) OX=224308 GN=scoA PE=1 SV=1
4162000	3620400	8733500	10152000	3622200	8237100	568250	1858400	5436700	6359500	1864900	993730	964450	1080300	NaN	NaN	1039000	1368700	2706800	1160500	2	2	12.5	23.331	0	16.523	28	P42316	P42316	Probable succinyl-CoA:3-ketoacid coenzyme A transferase subunit B	scoB	sp|P42316|SCOB_BACSU Probable succinyl-CoA:3-ketoacid coenzyme A transferase subunit B OS=Bacillus subtilis (strain 168) OX=224308 GN=scoB PE=1 SV=1
4887800	4044000	11653000	9797400	7681700	7367000	3419900	4609400	9274500	7776900	7337200	6376000	4569000	4901000	4579400	5154000	5803500	4992100	4317300	4298100	10	10	64.2	27.511	0	36.146	33	P42317	P42317	Uncharacterized oxidoreductase YxjF	yxjF	sp|P42317|YXJF_BACSU Uncharacterized oxidoreductase YxjF OS=Bacillus subtilis (strain 168) OX=224308 GN=yxjF PE=3 SV=2
66207000	51477000	64976000	63089000	70688000	73541000	58000000	61836000	61085000	52573000	74971000	77703000	92706000	89128000	93711000	92372000	68219000	68768000	80604000	77865000	13	13	48.1	31.72	0	151.63	149	P42400	P42400	Probable ABC transporter extracellular-binding protein YckB	yckB	sp|P42400|YCKB_BACSU Probable ABC transporter extracellular-binding protein YckB OS=Bacillus subtilis (strain 168) OX=224308 GN=yckB PE=1 SV=2
87859000	73799000	81513000	63344000	54625000	52238000	29241000	27298000	39976000	41814000	79722000	93920000	71727000	53511000	75917000	60888000	39970000	34471000	52190000	52152000	6	6	33.6	12.79	0	47.569	75	P42402	P42402	Uncharacterized protein YckD	yckD	sp|P42402|YCKD_BACSU Uncharacterized protein YckD OS=Bacillus subtilis (strain 168) OX=224308 GN=yckD PE=3 SV=1
NaN	NaN	NaN	NaN	NaN	NaN	NaN	NaN	NaN	NaN	NaN	4084600	NaN	NaN	NaN	NaN	NaN	NaN	NaN	NaN	3	3	12.1	30.182	0	4.1007	5	P42407	P42407	Putative UTP--glucose-1-phosphate uridylyltransferase	ytdA	sp|P42407|YTDA_BACSU Putative UTP--glucose-1-phosphate uridylyltransferase OS=Bacillus subtilis (strain 168) OX=224308 GN=ytdA PE=3 SV=1
3087000	3450600	3658700	3349300	2848900	3181300	4185100	6997400	NaN	3190800	2175600	NaN	NaN	NaN	NaN	NaN	NaN	1776700	2306300	NaN	7	7	25.2	31.05	0	16.987	14	P42409	P42409	RsbT co-antagonist protein RsbRA	rsbRA	sp|P42409|RSBRA_BACSU RsbT co-antagonist protein RsbRA OS=Bacillus subtilis (strain 168) OX=224308 GN=rsbRA PE=1 SV=1
39026000	29708000	44454000	40250000	40607000	37696000	23564000	27917000	31632000	29528000	25814000	28996000	24580000	21148000	25530000	24605000	23055000	21370000	30192000	33222000	6	6	55.6	14.349	0	28.46	77	P42411	P42411	Serine/threonine-protein kinase RsbT	rsbT	sp|P42411|RSBT_BACSU Serine/threonine-protein kinase RsbT OS=Bacillus subtilis (strain 168) OX=224308 GN=rsbT PE=1 SV=1
33602000	36403000	47218000	50006000	27725000	28441000	49341000	64868000	32542000	27821000	30118000	36239000	25336000	29446000	25603000	25292000	23453000	23156000	29465000	27970000	14	14	33.5	53.453	0	62.53	94	P42412	P42412	Methylmalonate semialdehyde dehydrogenase [acylating]	iolA	sp|P42412|IOLA_BACSU Malonate-semialdehyde dehydrogenase OS=Bacillus subtilis (strain 168) OX=224308 GN=iolA PE=1 SV=1
2052400	1826300	1341500	1517500	1782200	2114200	4899300	4088900	1991300	1413500	4152800	3240000	3863200	2362700	3087600	2479900	3667500	3425900	2124000	2320300	5	5	21.2	35.632	0	6.8877	26	P42414	P42414	5-dehydro-2-deoxygluconokinase	iolC	sp|P42414|IOLC_BACSU 5-dehydro-2-deoxygluconokinase OS=Bacillus subtilis (strain 168) OX=224308 GN=iolC PE=1 SV=1
5591200	5239600	3593600	4220000	3340900	3592100	12109000	9466200	4805300	4201500	5417200	9797400	4607900	5111500	4989900	4729700	5240100	5811300	4181300	4889000	7	7	12.4	70.379	0	14.967	29	P42415	P42415	3D-(3,5/4)-trihydroxycyclohexane-1,2-dione hydrolase	iolD	sp|P42415|IOLD_BACSU 3D-(3,5/4)-trihydroxycyclohexane-1,2-dione hydrolase OS=Bacillus subtilis (strain 168) OX=224308 GN=iolD PE=1 SV=2
124690000	100820000	99208000	92773000	60223000	65434000	225370000	239130000	58061000	57560000	150190000	116810000	94835000	83686000	79700000	73015000	79937000	83069000	77927000	75877000	21	21	74	33.524	0	216.66	196	P42418	P42418	Protein IolH	iolH	sp|P42418|IOLH_BACSU Protein IolH OS=Bacillus subtilis (strain 168) OX=224308 GN=iolH PE=4 SV=1
NaN	NaN	1715000	NaN	NaN	NaN	2355400	2778200	NaN	2009200	NaN	2558300	NaN	NaN	NaN	NaN	NaN	NaN	NaN	NaN	2	2	8.3	31.656	0	9.286	5	P42419	P42419	Inosose isomerase	iolI	sp|P42419|IOLI_BACSU Inosose isomerase OS=Bacillus subtilis (strain 168) OX=224308 GN=iolI PE=1 SV=1
4865100	NaN	NaN	NaN	NaN	NaN	NaN	NaN	NaN	NaN	NaN	NaN	NaN	1642800	NaN	NaN	NaN	NaN	1893000	2351000	2	2	11.7	17.895	0.0014609	2.7246	5	P42430	P42430	Uncharacterized protein YkyB	ykyB	sp|P42430|YKYB_BACSU Uncharacterized protein YkyB OS=Bacillus subtilis (strain 168) OX=224308 GN=ykyB PE=4 SV=2
302080000	312050000	276200000	285290000	228880000	216490000	489220000	424630000	360090000	331690000	238950000	327030000	350010000	360950000	191680000	196070000	399540000	363330000	308730000	355280000	16	16	54.2	30.274	0	257.86	336	P42919	P42919	50S ribosomal protein L2	rplB	sp|P42919|RL2_BACSU 50S ribosomal protein L2 OS=Bacillus subtilis (strain 168) OX=224308 GN=rplB PE=1 SV=3
151690000	129290000	101490000	99599000	100160000	83604000	201330000	178190000	123150000	105430000	297460000	203880000	113570000	123320000	140080000	115020000	144610000	135810000	109550000	103650000	8	8	51.2	22.683	0	144.94	129	P42920	P42920	50S ribosomal protein L3	rplC	sp|P42920|RL3_BACSU 50S ribosomal protein L3 OS=Bacillus subtilis (strain 168) OX=224308 GN=rplC PE=1 SV=2
86865000	115620000	60624000	58875000	53896000	57436000	152130000	201630000	76341000	83989000	123580000	92846000	83585000	101290000	47313000	44666000	76942000	66516000	74140000	42731000	5	5	34.8	22.391	0	91.575	57	P42921	P42921	50S ribosomal protein L4	rplD	sp|P42921|RL4_BACSU 50S ribosomal protein L4 OS=Bacillus subtilis (strain 168) OX=224308 GN=rplD PE=1 SV=1
29649000	25754000	30836000	28106000	33140000	35435000	39329000	40138000	30758000	33596000	26221000	39160000	11950000	14983000	15021000	15812000	20224000	20742000	25478000	25563000	8	8	45.8	18.079	0	34.748	93	P42923	P42923	50S ribosomal protein L10	rplJ	sp|P42923|RL10_BACSU 50S ribosomal protein L10 OS=Bacillus subtilis (strain 168) OX=224308 GN=rplJ PE=1 SV=4
158380000	168750000	89499000	94073000	144000000	147440000	122900000	159280000	89546000	104580000	160340000	187720000	137030000	127280000	115930000	115760000	150320000	153520000	111470000	129170000	12	12	77.9	10.956	0	85.271	171	P42924	P42924	50S ribosomal protein L23	rplW	sp|P42924|RL23_BACSU 50S ribosomal protein L23 OS=Bacillus subtilis (strain 168) OX=224308 GN=rplW PE=1 SV=2
NaN	NaN	NaN	NaN	NaN	NaN	5312400	10829000	NaN	NaN	NaN	NaN	NaN	NaN	NaN	NaN	NaN	NaN	NaN	NaN	3	3	9.5	32.184	0	4.2765	2	P42953	P42953	Teichoic acid translocation permease protein TagG	tagG	sp|P42953|TAGG_BACSU Teichoic acid translocation permease protein TagG OS=Bacillus subtilis (strain 168) OX=224308 GN=tagG PE=1 SV=1
NaN	NaN	NaN	NaN	NaN	NaN	NaN	3619400	NaN	2372400	NaN	1971500	NaN	NaN	NaN	NaN	NaN	NaN	NaN	NaN	2	2	29.7	17.287	0.001444	2.4258	3	P42955	P42955	Uncharacterized protein YslB	yslB	sp|P42955|YSLB_BACSU Uncharacterized protein YslB OS=Bacillus subtilis (strain 168) OX=224308 GN=yslB PE=1 SV=1
NaN	2642400	NaN	NaN	2175500	NaN	2706300	4513800	2069700	2094200	2340300	NaN	NaN	NaN	NaN	NaN	NaN	1888000	NaN	NaN	3	3	11.6	38.728	0	7.8489	13	P42958	P42958	Probable tartrate dehydrogenase/decarboxylase	ycsA	sp|P42958|TTUC_BACSU Probable tartrate dehydrogenase/decarboxylase OS=Bacillus subtilis (strain 168) OX=224308 GN=ycsA PE=3 SV=4
NaN	11208000	NaN	NaN	NaN	NaN	14242000	19268000	2699000	NaN	NaN	3289100	NaN	NaN	NaN	NaN	2069900	2479200	NaN	NaN	4	4	40.8	14.246	0	56.875	15	P42961	P42961	Uncharacterized protein YcsD	ycsD	sp|P42961|YCSD_BACSU Uncharacterized protein YcsD OS=Bacillus subtilis (strain 168) OX=224308 GN=ycsD PE=3 SV=2
NaN	NaN	NaN	NaN	2275600	NaN	3063100	2646000	NaN	2167600	1807300	1914000	2261700	2195500	3081800	2611500	NaN	NaN	NaN	NaN	4	4	18.3	27.482	0	5.9235	10	P42963	P42963	UPF0271 protein YcsF	ycsF	sp|P42963|PXPA_BACSU 5-oxoprolinase subunit A OS=Bacillus subtilis (strain 168) OX=224308 GN=pxpA PE=1 SV=4
3785400000	3320100000	4935200000	4700300000	4971200000	5177300000	2016500000	1939300000	2937200000	3093800000	4784300000	5324100000	4202800000	3996900000	6576900000	6991400000	5897300000	5431700000	6131400000	5712200000	22	22	96.2	23.606	0	323.31	705	P42969	P42969	Spore germination lipase LipC	lipC	sp|P42969|LIPC_BACSU Spore germination lipase LipC OS=Bacillus subtilis (strain 168) OX=224308 GN=lipC PE=2 SV=1
284390000	291400000	300460000	288720000	316140000	298350000	318560000	278310000	290620000	235590000	299250000	281910000	381290000	364220000	354240000	356130000	321200000	282390000	333020000	313340000	38	38	62	74.405	0	323.31	497	P42971	P42971	Penicillin-binding protein 3	pbpC	sp|P42971|PBPC_BACSU Penicillin-binding protein 3 OS=Bacillus subtilis (strain 168) OX=224308 GN=pbpC PE=3 SV=1
80822000	75205000	78222000	75043000	70026000	57694000	107460000	99784000	63848000	74110000	78692000	66639000	59517000	50949000	65604000	67750000	51723000	50579000	63513000	60949000	16	16	67	34.14	0	255.91	130	P42972	P42972	Uncharacterized oxidoreductase YcsN	ycsN	sp|P42972|YCSN_BACSU Uncharacterized oxidoreductase YcsN OS=Bacillus subtilis (strain 168) OX=224308 GN=ycsN PE=3 SV=1
NaN	5509400	NaN	4582900	5112200	5621800	7254900	7506700	8041200	6488700	5889200	4665400	5375600	5811000	9194400	8527100	4943500	4960200	10621000	5406400	8	8	24.8	54.874	0	11.844	23	P42974	P42974	NADH dehydrogenase	ahpF	sp|P42974|DHNA_BACSU NADH dehydrogenase OS=Bacillus subtilis (strain 168) OX=224308 GN=ahpF PE=1 SV=2
NaN	NaN	NaN	NaN	7663200	NaN	NaN	NaN	NaN	NaN	5985800	NaN	5510900	4530400	6074100	NaN	4811500	NaN	NaN	8648000	2	2	16.2	12.971	0	9.732	24	P42979	P42979	Uncharacterized protein YpjD	ypjD	sp|P42979|YPJD_BACSU Uncharacterized protein YpjD OS=Bacillus subtilis (strain 168) OX=224308 GN=ypjD PE=1 SV=1
132620000	108670000	196280000	149750000	133470000	117210000	205260000	120790000	122260000	136620000	105560000	124660000	67419000	45723000	97926000	95247000	112470000	111740000	86122000	78602000	3	3	40.7	8.7961	0	85.185	81	P45693	P45693	Stage V sporulation protein S	spoVS	sp|P45693|SP5S_BACSU Stage V sporulation protein S OS=Bacillus subtilis (strain 168) OX=224308 GN=spoVS PE=1 SV=1
24891000	20861000	16061000	18540000	23822000	25463000	24518000	29760000	27032000	33781000	32540000	34603000	21424000	23507000	21913000	24210000	26390000	27272000	21340000	27554000	13	13	29.8	72.344	0	45.486	77	P45694	P45694	Transketolase	tkt	sp|P45694|TKT_BACSU Transketolase OS=Bacillus subtilis (strain 168) OX=224308 GN=tkt PE=3 SV=2
4871600	2866000	2822500	2649600	NaN	NaN	10490000	9619700	NaN	2419700	3512000	NaN	5623400	6899300	NaN	1850600	1982000	2794800	NaN	NaN	3	3	25	8.2993	0	15.453	12	P45708	P45708	UPF0154 protein YneF	yneF	sp|P45708|YNEF_BACSU UPF0154 protein YneF OS=Bacillus subtilis (strain 168) OX=224308 GN=yneF PE=3 SV=1
16063000	18231000	27479000	31068000	28790000	28137000	17985000	16913000	28063000	25245000	14848000	13775000	8394500	9034500	9179200	8075200	12043000	12433000	12425000	12237000	12	12	36.2	45.332	0	37.01	81	P45742	P45742	Stress response UPF0229 protein YhbH	yhbH	sp|P45742|YHBH_BACSU Stress response UPF0229 protein YhbH OS=Bacillus subtilis (strain 168) OX=224308 GN=yhbH PE=2 SV=2
8853400	7087800	11412000	15852000	NaN	10455000	14507000	32374000	16203000	NaN	12045000	4414000	NaN	NaN	13540000	NaN	NaN	NaN	NaN	16110000	5	5	2.7	263.77	0	24.076	11	P45745	P45745	Dimodular nonribosomal peptide synthase	dhbF	sp|P45745|DHBF_BACSU Dimodular nonribosomal peptide synthase OS=Bacillus subtilis (strain 168) OX=224308 GN=dhbF PE=1 SV=4
75425000	75511000	66110000	64607000	73816000	74600000	73323000	82525000	88267000	83382000	86665000	85051000	76872000	74411000	87064000	85748000	106110000	112510000	70005000	76463000	20	20	66.2	41.179	0	179.89	231	P45855	P45855	Acetyl-CoA acetyltransferase	mmgA	sp|P45855|THL_BACSU Acetyl-CoA acetyltransferase OS=Bacillus subtilis (strain 168) OX=224308 GN=mmgA PE=1 SV=2
24465000	21409000	28666000	28754000	29407000	31986000	15271000	15072000	17727000	21588000	23552000	21428000	18038000	15663000	20901000	20344000	24532000	23235000	17197000	16739000	8	8	43.6	31.393	0	102.01	92	P45856	P45856	Probable 3-hydroxybutyryl-CoA dehydrogenase	mmgB	sp|P45856|HBD_BACSU Probable 3-hydroxybutyryl-CoA dehydrogenase OS=Bacillus subtilis (strain 168) OX=224308 GN=mmgB PE=2 SV=1
8950800	6668200	16344000	15758000	15386000	13796000	6800700	6236200	14215000	11681000	8450000	9427100	6764700	5437600	6379300	5963800	11288000	9472100	9267300	8569800	8	8	35.4	40.94	0	93.903	57	P45857	P45857	Acyl-CoA dehydrogenase	mmgC	sp|P45857|ACDB_BACSU Acyl-CoA dehydrogenase OS=Bacillus subtilis (strain 168) OX=224308 GN=mmgC PE=1 SV=3
59752000	58209000	65854000	71484000	84291000	89153000	49681000	49218000	76049000	72880000	74976000	102740000	58538000	48715000	65844000	67165000	70598000	76211000	52503000	54373000	16	16	57.3	42.106	0	218.41	155	P45858	P45858	2-methylcitrate synthase	mmgD	sp|P45858|MMGD_BACSU Citrate/2-methylcitrate synthase OS=Bacillus subtilis (strain 168) OX=224308 GN=mmgD PE=1 SV=1
43626000	41535000	44092000	43279000	50161000	54299000	36562000	45983000	53557000	48242000	55834000	48485000	36119000	34079000	28613000	22066000	46584000	43995000	31924000	30078000	18	18	58.3	52.878	0	81.569	149	P45859	P45859	2-methylcitrate dehydratase	prpD	sp|P45859|MMGE_BACSU Citrate/2-methylcitrate dehydratase OS=Bacillus subtilis (strain 168) OX=224308 GN=mmgE PE=1 SV=3
NaN	NaN	NaN	NaN	NaN	NaN	NaN	745230	NaN	NaN	NaN	NaN	NaN	NaN	NaN	NaN	NaN	NaN	NaN	NaN	2	2	3	64.562	0.00073746	2.9353	2	P45861	P45861	Uncharacterized ABC transporter ATP-binding protein YwjA	ywjA	sp|P45861|YWJA_BACSU Uncharacterized ABC transporter ATP-binding protein YwjA OS=Bacillus subtilis (strain 168) OX=224308 GN=ywjA PE=3 SV=1
12125000	10973000	6626700	10658000	4405300	4478000	5013800	4317600	8487400	10547000	11647000	9402300	NaN	NaN	NaN	NaN	7722100	7333600	NaN	NaN	8	8	36.9	36.896	0	26.298	23	P45864	P45864	UV DNA damage endonuclease	uvsE	sp|P45864|UVSE_BACSU UV DNA damage endonuclease OS=Bacillus subtilis (strain 168) OX=224308 GN=uvsE PE=3 SV=1
9358000	9227100	11880000	11992000	19246000	14827000	30767000	42213000	17411000	14782000	10581000	11830000	18133000	10740000	NaN	12528000	6904500	NaN	9561700	8191700	9	9	12.2	79.186	0	22.594	18	P45866	P45866	Uncharacterized protein FadF	fadF	sp|P45866|FADF_BACSU Probable iron-sulfur-binding oxidoreductase FadF OS=Bacillus subtilis (strain 168) OX=224308 GN=fadF PE=2 SV=1
NaN	NaN	NaN	NaN	NaN	NaN	4643000	4595900	NaN	NaN	NaN	NaN	NaN	NaN	NaN	NaN	NaN	NaN	NaN	NaN	5	5	17.7	41.446	0	9.0756	4	P45867	P45867	Acyl-CoA dehydrogenase	acdA	sp|P45867|ACDA_BACSU Acyl-CoA dehydrogenase OS=Bacillus subtilis (strain 168) OX=224308 GN=acdA PE=2 SV=1
11371000	11045000	12231000	11526000	6681700	6391100	8184500	NaN	11664000	12003000	8256800	7793600	NaN	5479400	NaN	NaN	9419100	9603700	9168900	NaN	2	2	7.5	33.641	0	8.4135	17	P45869	P45869	Uncharacterized transporter YwkB	ywkB	sp|P45869|YWKB_BACSU Uncharacterized transporter YwkB OS=Bacillus subtilis (strain 168) OX=224308 GN=ywkB PE=3 SV=1
NaN	NaN	NaN	981880	1504100	1484500	1639600	1355600	1321700	1133300	1386100	1468600	1293200	1301000	1345900	1233000	1348600	1041400	NaN	NaN	2	2	7	40.233	0	6.4423	4	P45872	P45872	Peptide chain release factor 1	prfA	sp|P45872|RF1_BACSU Peptide chain release factor 1 OS=Bacillus subtilis (strain 168) OX=224308 GN=prfA PE=3 SV=1
22650000	18547000	16210000	17894000	22538000	21310000	4682000	7027500	16218000	11263000	29089000	28950000	18013000	18566000	26204000	20420000	17879000	16030000	33454000	29043000	5	5	43.1	13.311	0	69.102	67	P45902	P45902	Uncharacterized HTH-type transcriptional regulator YqaE	yqaE	sp|P45902|YQAE_BACSU Uncharacterized HTH-type transcriptional regulator YqaE OS=Bacillus subtilis (strain 168) OX=224308 GN=yqaE PE=4 SV=1
6483900	4384900	14347000	14366000	16298000	15592000	16225000	17371000	5177900	9615000	4295500	3885300	4582000	4177500	3851500	3675400	4365800	3768600	4284800	4457700	6	6	19.1	34.78	0	52.753	32	P45913	P45913	Uncharacterized protein YqaP	yqaP	sp|P45913|YQAP_BACSU Uncharacterized protein YqaP OS=Bacillus subtilis (strain 168) OX=224308 GN=yqaP PE=4 SV=1
NaN	NaN	NaN	NaN	NaN	NaN	2013600	NaN	NaN	NaN	NaN	NaN	NaN	NaN	NaN	NaN	NaN	NaN	NaN	NaN	2	2	11.1	25.252	0.0014482	2.5057	4	P45919	P45919	Uncharacterized protein YqbC	yqbC	sp|P45919|YQBC_BACSU Uncharacterized protein YqbC OS=Bacillus subtilis (strain 168) OX=224308 GN=yqbC PE=4 SV=1
9216300	19709000	16710000	11270000	10073000	9450500	7241400	7219400	15024000	11697000	5659800	8592800	6445900	7735200	4988300	4049900	7272500	6619200	9312500	9488900	2	2	1.3	171.01	0.009589	1.0926	8	P45931	P45931	Uncharacterized protein YqbO	yqbO	sp|P45931|YQBO_BACSU Uncharacterized protein YqbO OS=Bacillus subtilis (strain 168) OX=224308 GN=yqbO PE=1 SV=2
25460000	22412000	22554000	20783000	16177000	18085000	13296000	14293000	24401000	22164000	25394000	17820000	13985000	8024800	19118000	15165000	13774000	11814000	14232000	8175100	7	7	45.8	21.476	0	80.299	80	P45941	P45941	Antitoxin YqcF	yqcF	sp|P45941|YQCF_BACSU Antitoxin YqcF OS=Bacillus subtilis (strain 168) OX=224308 GN=yqcF PE=1 SV=1
3725000	NaN	2215100	2230000	NaN	1352300	2448900	2699600	1031800	1362300	2428700	2096800	3495000	3364700	NaN	NaN	NaN	NaN	NaN	NaN	2	2	4.5	44.636	0	4.0946	13	P45943	P45943	Response regulator aspartate phosphatase E	rapE	sp|P45943|RAPE_BACSU Response regulator aspartate phosphatase E OS=Bacillus subtilis (strain 168) OX=224308 GN=rapE PE=3 SV=2
57488000	51389000	65871000	73156000	83011000	72040000	31561000	23900000	64583000	74567000	43284000	35943000	50422000	50479000	66506000	59056000	64028000	62597000	58136000	59332000	9	9	39	30.104	0	101.48	92	P45944	P45944	Uncharacterized protein YqcI	yqcI	sp|P45944|YQCI_BACSU Uncharacterized protein YqcI OS=Bacillus subtilis (strain 168) OX=224308 GN=yqcI PE=3 SV=2
4421200	2911000	4562100	4185300	6352300	7172800	8228700	8805100	2373600	3472500	5263800	4478000	4439600	4686600	NaN	NaN	2403500	2793800	3369500	3944500	10	10	16.6	72.257	0	18.22	32	P46208	P46208	Chaperone protein HtpG	htpG	sp|P46208|HTPG_BACSU Chaperone protein HtpG OS=Bacillus subtilis (strain 168) OX=224308 GN=htpG PE=3 SV=1
NaN	NaN	NaN	NaN	NaN	NaN	NaN	NaN	NaN	NaN	NaN	NaN	NaN	NaN	NaN	3164900	NaN	NaN	NaN	NaN	2	2	20	12.185	0	4.1279	7	P46319	P46319	Lichenan-specific phosphotransferase enzyme IIA component	licA	sp|P46319|PTJA_BACSU Lichenan-specific phosphotransferase enzyme IIA component OS=Bacillus subtilis (strain 168) OX=224308 GN=licA PE=2 SV=1
25430000	25389000	35146000	30939000	28194000	29031000	35624000	39952000	21447000	19412000	26414000	30846000	34409000	32237000	40043000	38454000	23332000	22651000	17841000	18633000	16	16	41.2	48.711	0	71.147	128	P46320	P46320	Probable 6-phospho-beta-glucosidase	licH	sp|P46320|LICH_BACSU Probable 6-phospho-beta-glucosidase OS=Bacillus subtilis (strain 168) OX=224308 GN=licH PE=2 SV=1
NaN	NaN	NaN	NaN	NaN	NaN	NaN	NaN	NaN	1265400	NaN	NaN	NaN	NaN	NaN	NaN	NaN	NaN	NaN	NaN	2	2	3.4	73.314	0.0041725	1.5744	2	P46321	P46321	Probable licABCH operon regulator;Putative phosphotransferase enzyme IIB component;Putative phosphotransferase enzyme IIA component	licR	sp|P46321|LICR_BACSU Probable licABCH operon regulator OS=Bacillus subtilis (strain 168) OX=224308 GN=licR PE=1 SV=1
NaN	NaN	NaN	NaN	NaN	NaN	NaN	1139300	NaN	NaN	NaN	NaN	NaN	NaN	NaN	NaN	NaN	NaN	NaN	NaN	2	2	8.2	28.221	0	6.0845	3	P46326	P46326	Uncharacterized protein YxbB	yxbB	sp|P46326|YXBB_BACSU Uncharacterized protein YxbB OS=Bacillus subtilis (strain 168) OX=224308 GN=yxbB PE=3 SV=1
8007000	7218700	7666400	7215400	8492600	7764700	11023000	12687000	7364100	NaN	5604000	4127200	8357900	6838100	4985000	4765900	6479400	5892300	5304300	5345600	5	5	28.5	37.458	0	48.159	29	P46327	P46327	Uncharacterized protein YxbC	yxbC	sp|P46327|YXBC_BACSU Uncharacterized protein YxbC OS=Bacillus subtilis (strain 168) OX=224308 GN=yxbC PE=1 SV=1
2606300	2753400	3757300	3248600	5475100	4776400	2572400	2499000	2697500	2872500	NaN	NaN	2467300	3762300	3140600	2397200	3413500	3379700	2948100	3523400	2	2	11.3	18.086	0	4.0475	27	P46328	P46328	Uncharacterized protein YxbD	yxbD	sp|P46328|YXBD_BACSU Uncharacterized protein YxbD OS=Bacillus subtilis (strain 168) OX=224308 GN=yxbD PE=4 SV=2
7925900	8005200	5799300	7030300	5748600	5424600	7013200	8719000	6283500	6261600	11753000	6380300	6744800	6067300	6830500	7175300	3874700	3972000	5710100	5482000	7	7	34.8	35.167	0	35.319	31	P46336	P46336	Protein IolS	iolS	sp|P46336|IOLS_BACSU Aldo-keto reductase IolS OS=Bacillus subtilis (strain 168) OX=224308 GN=iolS PE=1 SV=1
48369000	35612000	28042000	25917000	35603000	36840000	24597000	29036000	14439000	16580000	34619000	40736000	34635000	27499000	26858000	21015000	47818000	52324000	49055000	45158000	9	9	46.3	31.683	0	73.043	84	P46338	P46338	Phosphate-binding protein PstS	pstS	sp|P46338|PSTS_BACSU Phosphate-binding protein PstS OS=Bacillus subtilis (strain 168) OX=224308 GN=pstS PE=3 SV=1
1358900	1265600	NaN	NaN	1214500	NaN	3473700	1510200	NaN	1222000	1072600	1016100	NaN	1508700	NaN	NaN	NaN	1047900	NaN	NaN	2	2	7.8	30.002	0	3.5816	4	P46341	P46341	Phosphate import ATP-binding protein PstB 2	pstB2	sp|P46341|PSTB2_BACSU Phosphate import ATP-binding protein PstB 2 OS=Bacillus subtilis (strain 168) OX=224308 GN=pstB2 PE=3 SV=1
1606300	1890800	1112000	NaN	1393200	1362700	2570600	2602400	1171700	NaN	NaN	1533900	1096300	1700100	NaN	1175600	1279300	NaN	1443900	NaN	3	3	12.7	29.198	0	6.0821	5	P46342	P46342	Phosphate import ATP-binding protein PstB 1	pstB1	sp|P46342|PSTB1_BACSU Phosphate import ATP-binding protein PstB 1 OS=Bacillus subtilis (strain 168) OX=224308 GN=pstB1 PE=3 SV=1
7225300	10970000	12508000	13388000	14108000	16386000	15017000	19076000	12105000	12585000	4332100	4482200	4350200	4010500	3335700	3730500	3898400	4561200	4579400	3364000	12	12	38.9	35.541	0	40.71	37	P46343	P46343	PhoH-like protein	phoH	sp|P46343|PHOL_BACSU PhoH-like protein OS=Bacillus subtilis (strain 168) OX=224308 GN=phoH PE=3 SV=3
18567000	20959000	11782000	13982000	13521000	10375000	29288000	25616000	15167000	18084000	8721900	10077000	8624100	8943500	2992000	NaN	6214900	4777000	6171600	8030700	13	13	20.5	79.166	0	35.234	36	P46344	P46344	Uncharacterized protein YqfF	yqfF	sp|P46344|PGPH_BACSU Cyclic-di-AMP phosphodiesterase PgpH OS=Bacillus subtilis (strain 168) OX=224308 GN=pgpH PE=3 SV=2
22871000	28547000	22073000	22733000	29100000	28956000	34606000	36734000	37722000	33242000	23100000	28176000	27280000	27281000	25827000	26166000	25821000	22363000	21752000	22869000	15	15	41.1	44.018	0	62.902	119	P46353	P46353	Phosphopentomutase	drm	sp|P46353|DEOB_BACSU Phosphopentomutase OS=Bacillus subtilis (strain 168) OX=224308 GN=drm PE=3 SV=3
11217000	10723000	8809800	8712600	7933100	8119300	15930000	24162000	18488000	12754000	14658000	17145000	17048000	17965000	11877000	11373000	15370000	18993000	15013000	10636000	7	7	41.7	29.126	0	172.59	47	P46354	P46354	Purine nucleoside phosphorylase 1	punA	sp|P46354|PUNA_BACSU Purine nucleoside phosphorylase 1 OS=Bacillus subtilis (strain 168) OX=224308 GN=punA PE=1 SV=1
1416500000	1741500000	863790000	908730000	1127100000	1079500000	395460000	357590000	745370000	649020000	1525900000	1802300000	812970000	934260000	1073100000	1018100000	1043100000	1069700000	1359100000	1285500000	15	15	68.2	19.509	0	323.31	340	P46898	P46898	50S ribosomal protein L6	rplF	sp|P46898|RL6_BACSU 50S ribosomal protein L6 OS=Bacillus subtilis (strain 168) OX=224308 GN=rplF PE=1 SV=2
966840000	1419200000	1225900000	982880000	857200000	1022600000	298350000	535210000	842510000	658210000	1230200000	643850000	387390000	576690000	819060000	956160000	746450000	617620000	622250000	469120000	9	9	58.3	12.969	0	323.31	150	P46899	P46899	50S ribosomal protein L18	rplR	sp|P46899|RL18_BACSU 50S ribosomal protein L18 OS=Bacillus subtilis (strain 168) OX=224308 GN=rplR PE=1 SV=1
1746900	1368500	1667900	1460100	3399600	2561200	2351600	3059600	2177700	3619700	2395900	2022900	1596700	2095200	2405900	2334800	1594200	1768800	1856700	2145200	5	5	21	34.8	0	17.212	20	P46905	P46905	Uncharacterized oxidoreductase YccK	yccK	sp|P46905|YCCK_BACSU Uncharacterized oxidoreductase YccK OS=Bacillus subtilis (strain 168) OX=224308 GN=yccK PE=3 SV=2
23055000	18299000	19019000	15233000	18993000	19295000	31514000	33704000	23972000	22951000	28918000	30212000	24230000	26586000	17100000	17002000	18128000	17568000	19582000	17581000	18	18	45	62.722	0	99.8	108	P46906	P46906	Arginine--tRNA ligase	argS	sp|P46906|SYR_BACSU Arginine--tRNA ligase OS=Bacillus subtilis (strain 168) OX=224308 GN=argS PE=3 SV=2
12737000	15527000	18535000	15783000	15553000	15411000	52161000	62365000	17715000	14645000	5765500	14570000	63809000	44904000	5756700	5626800	2708000	3124200	2692000	3798800	7	7	34.8	25.488	0	146.58	66	P46912;A3F396	P46912	Menaquinol-cytochrome c reductase cytochrome b subunit	qcrB	sp|P46912|QCRB_BACSU Menaquinol-cytochrome c reductase cytochrome b subunit OS=Bacillus subtilis (strain 168) OX=224308 GN=qcrB PE=1 SV=1
13572000	16915000	14529000	21060000	23129000	22596000	45794000	34244000	27642000	25191000	6924700	9339400	23446000	22411000	8880700	7905300	9403100	8878200	8544400	9827500	6	6	19.6	28.161	0	74.664	60	P46913	P46913	Menaquinol-cytochrome c reductase cytochrome b/c subunit	qcrC	sp|P46913|QCRC_BACSU Menaquinol-cytochrome c reductase cytochrome b/c subunit OS=Bacillus subtilis (strain 168) OX=224308 GN=qcrC PE=3 SV=1
4155200000	4386500000	3369300000	3642400000	3820300000	3576500000	1532800000	1564500000	3854300000	3644300000	4523000000	5047200000	3582900000	3925300000	4746900000	4476900000	5235500000	5272300000	5062200000	4857900000	32	32	73.8	41.084	0	323.31	1053	P46914	P46914	Spore coat protein S	cotS	sp|P46914|COTS_BACSU Spore coat protein S OS=Bacillus subtilis (strain 168) OX=224308 GN=cotS PE=1 SV=1
3992300000	3483500000	3048600000	2892200000	3357500000	3283600000	1148400000	1112900000	4441900000	3761700000	3610200000	4534900000	3919600000	4275800000	4790300000	4640700000	6555900000	6711900000	6100700000	5985000000	44	44	90.7	42.912	0	323.31	972	P46915	P46915	Spore coat protein SA	cotSA	sp|P46915|COTSA_BACSU Spore coat protein SA OS=Bacillus subtilis (strain 168) OX=224308 GN=cotSA PE=1 SV=1
49820000	59183000	45404000	43216000	69073000	65101000	12364000	15481000	106750000	70220000	66397000	71632000	131850000	107990000	240000000	209880000	146060000	123860000	151060000	134310000	9	9	65	16.553	0	142.22	115	P46916	P46916	Uncharacterized protein YtxO	ytxO	sp|P46916|YTXO_BACSU Uncharacterized protein YtxO OS=Bacillus subtilis (strain 168) OX=224308 GN=ytxO PE=4 SV=2
NaN	1164600	1586000	1231500	NaN	NaN	1166800	1320200	NaN	1229700	1454400	NaN	NaN	NaN	NaN	NaN	NaN	NaN	NaN	NaN	2	2	9.9	37.436	0.0014717	2.8986	5	P46919	P46919	Glycerol-3-phosphate dehydrogenase [NAD(P)+]	gpsA	sp|P46919|GPDA_BACSU Glycerol-3-phosphate dehydrogenase [NAD(P)+] OS=Bacillus subtilis (strain 168) OX=224308 GN=gpsA PE=3 SV=2
4986200	6781600	6379500	7111000	6583000	5199500	7215300	7456000	6583600	6669100	5841400	12834000	4994500	4461000	5523600	6565700	7329500	6219400	7494600	5401400	5	5	15.1	46.468	0	13.103	23	P46920	P46920	Glycine betaine transport ATP-binding protein OpuAA	opuAA	sp|P46920|OPUAA_BACSU Glycine betaine transport ATP-binding protein OpuAA OS=Bacillus subtilis (strain 168) OX=224308 GN=opuAA PE=1 SV=3
187310000	151110000	112820000	106700000	126380000	105600000	49667000	49485000	97032000	88219000	180440000	158260000	126140000	107440000	125370000	121190000	143010000	134920000	166860000	143120000	18	18	56	32.215	0	192.83	249	P46922	P46922	Glycine betaine-binding protein OpuAC	opuAC	sp|P46922|OPUAC_BACSU Glycine betaine-binding protein OpuAC OS=Bacillus subtilis (strain 168) OX=224308 GN=opuAC PE=1 SV=1
13018000	12939000	14497000	16318000	14796000	15682000	15081000	14313000	14801000	16092000	9134100	11757000	9789500	11220000	13829000	12780000	9840500	10200000	12523000	13923000	5	5	45.4	20.468	0	58.888	75	P49778	P49778	Elongation factor P	efp	sp|P49778|EFP_BACSU Elongation factor P OS=Bacillus subtilis (strain 168) OX=224308 GN=efp PE=3 SV=2
272330000	229600000	271910000	255110000	347860000	339480000	121830000	115460000	217600000	220520000	239880000	249450000	242780000	208010000	284970000	280920000	275110000	270690000	307740000	301060000	10	10	33.2	25.549	0	323.31	249	P49784	P49784	Stage III sporulation protein AG	spoIIIAG	sp|P49784|SP3AG_BACSU Stage III sporulation protein AG OS=Bacillus subtilis (strain 168) OX=224308 GN=spoIIIAG PE=4 SV=3
16835000	12431000	6375900	7321600	10649000	8220400	84685000	113780000	8552500	8855800	15740000	10049000	49029000	38715000	NaN	8600800	NaN	5216200	9858700	8871400	3	3	33.3	17.228	0	199.36	45	P49786	P49786	Biotin carboxyl carrier protein of acetyl-CoA carboxylase	accB	sp|P49786|BCCP_BACSU Biotin carboxyl carrier protein of acetyl-CoA carboxylase OS=Bacillus subtilis (strain 168) OX=224308 GN=accB PE=1 SV=2
13023000	9137600	15124000	17292000	9809100	12592000	22412000	22010000	10709000	7551400	10209000	10957000	3827100	5756200	5829000	5216100	5375400	5381000	7420800	4044200	7	7	22.7	49.452	0	27.642	28	P49787	P49787	Biotin carboxylase 1	accC1	sp|P49787|ACCC1_BACSU Biotin carboxylase 1 OS=Bacillus subtilis (strain 168) OX=224308 GN=accC1 PE=3 SV=3
543600000	572050000	723300000	716560000	840520000	820970000	447690000	488040000	677130000	686920000	437710000	332610000	292230000	271230000	406130000	442160000	450630000	452990000	388850000	436200000	15	15	71.2	33.643	0	323.31	319	P49814	P49814	Malate dehydrogenase	mdh	sp|P49814|MDH_BACSU Malate dehydrogenase OS=Bacillus subtilis (strain 168) OX=224308 GN=mdh PE=1 SV=3
NaN	1303300	NaN	NaN	1655600	2047000	4673100	2520300	2225200	2129600	NaN	NaN	NaN	NaN	NaN	NaN	NaN	NaN	NaN	NaN	4	4	13.3	44.728	0	10.419	6	P49852	P49852	Flavohemoprotein	hmp	sp|P49852|HMP_BACSU Flavohemoprotein OS=Bacillus subtilis (strain 168) OX=224308 GN=hmp PE=2 SV=1
NaN	1681800	NaN	NaN	2492600	2744300	2138300	2207600	2089400	1885300	NaN	1838400	NaN	1866200	NaN	NaN	1879700	1902600	2681000	2848900	2	2	18.3	20.494	0	4.7076	6	P49854	P49854	Uncharacterized protein YkkA	ykkA	sp|P49854|YKKA_BACSU Uncharacterized protein YkkA OS=Bacillus subtilis (strain 168) OX=224308 GN=ykkA PE=4 SV=1
13703000	11871000	17110000	18625000	10856000	11755000	3753800	3411400	7871000	10855000	14000000	13550000	9432300	6536400	9482300	9457500	21908000	22670000	18096000	15813000	12	12	31.2	45.835	0	33.037	62	P49941	P49941	Spore germination protein KC	gerKC	sp|P49941|GERKC_BACSU Spore germination protein KC OS=Bacillus subtilis (strain 168) OX=224308 GN=gerKC PE=3 SV=1
NaN	1101600	1281000	1210400	NaN	1277400	11448000	10429000	1363700	NaN	1318500	1548300	2290900	2025000	NaN	NaN	NaN	NaN	NaN	NaN	10	6	14.3	80.688	0	20.962	10	P50620	P50620	Ribonucleoside-diphosphate reductase subunit alpha	nrdE	sp|P50620|RIR1_BACSU Ribonucleoside-diphosphate reductase subunit alpha OS=Bacillus subtilis (strain 168) OX=224308 GN=nrdE PE=1 SV=1
NaN	2475600	NaN	NaN	NaN	NaN	10503000	4308000	3568200	NaN	NaN	NaN	NaN	NaN	NaN	NaN	NaN	NaN	1997500	NaN	3	3	15.1	28.56	0	8.0503	3	P50733	P50733	Uncharacterized protein YpbG	ypbG	sp|P50733|YPBG_BACSU Uncharacterized protein YpbG OS=Bacillus subtilis (strain 168) OX=224308 GN=ypbG PE=2 SV=1
9588800	10714000	12432000	11720000	12270000	10306000	12109000	12724000	12214000	11777000	7956100	9979500	14862000	11246000	14530000	12311000	12088000	9374400	11464000	9310300	7	6	24.4	47.34	0	31.96	47	P50735;A3F462	P50735;A3F462	Cryptic catabolic NAD-specific glutamate dehydrogenase GudB	gudB	sp|P50735|GUDB_BACSU Cryptic catabolic NAD-specific glutamate dehydrogenase GudB OS=Bacillus subtilis (strain 168) OX=224308 GN=gudB PE=1 SV=2;tr|A3F462|A3F462_BACSU Glutamate dehydrogenase (Fragment) OS=Bacillus subtilis (strain 168) OX=224308 GN=gudB PE=
NaN	NaN	NaN	NaN	NaN	NaN	3448400	NaN	NaN	NaN	NaN	NaN	NaN	NaN	NaN	NaN	NaN	NaN	NaN	NaN	2	2	6.5	36.409	0.0062112	1.2385	1	P50736	P50736	Uncharacterized protein YpdA	ypdA	sp|P50736|YPDA_BACSU Uncharacterized protein YpdA OS=Bacillus subtilis (strain 168) OX=224308 GN=ypdA PE=4 SV=2
7960200000	6531800000	8471600000	7563400000	8380100000	8143900000	3441100000	3913200000	6440600000	6988300000	7482900000	6033400000	6384500000	6211200000	7868200000	7484900000	8176900000	7665300000	7260400000	7360700000	24	24	73.4	34.001	0	323.31	600	P50739	P50739	Spore cortex-lytic enzyme	sleB	sp|P50739|SLEB_BACSU Spore cortex-lytic enzyme OS=Bacillus subtilis (strain 168) OX=224308 GN=sleB PE=1 SV=1
NaN	NaN	NaN	2203400	NaN	2338700	4963900	3673000	NaN	2657100	1768700	NaN	1758000	NaN	NaN	NaN	NaN	NaN	NaN	NaN	4	4	10.1	48.769	0	12.837	13	P50743	P50743	GTPase Der	der	sp|P50743|DER_BACSU GTPase Der OS=Bacillus subtilis (strain 168) OX=224308 GN=der PE=1 SV=1
NaN	NaN	NaN	NaN	1817300	NaN	1425200	NaN	1494100	NaN	NaN	5766300	2700300	NaN	2936600	2786800	2251900	2374300	NaN	1728400	3	3	26.2	17.936	0	12.907	9	P50829	P50829	Putative phosphotransferase enzyme IIA component YpqE	ypqE	sp|P50829|YPQE_BACSU Putative phosphotransferase enzyme IIA component YpqE OS=Bacillus subtilis (strain 168) OX=224308 GN=ypqE PE=3 SV=1
58162000	70700000	79784000	81433000	40759000	41837000	21122000	31804000	27625000	33809000	90754000	72278000	97491000	81127000	97307000	99521000	27811000	30185000	52390000	46690000	6	6	43.2	14.544	0	105.08	93	P50835	P50835	Uncharacterized protein YppG	yppG	sp|P50835|YPPG_BACSU Uncharacterized protein YppG OS=Bacillus subtilis (strain 168) OX=224308 GN=yppG PE=4 SV=1
17439000	31518000	16285000	24983000	29686000	31639000	22267000	17793000	36906000	33119000	29126000	48183000	38425000	41959000	42758000	46374000	51022000	48037000	58920000	53260000	8	8	64.7	16.324	0	43.055	106	P50836	P50836	Uncharacterized protein YpqA	ypqA	sp|P50836|YPQA_BACSU Uncharacterized protein YpqA OS=Bacillus subtilis (strain 168) OX=224308 GN=ypqA PE=3 SV=1
3192300	NaN	NaN	3211000	NaN	2302200	7181600	5258100	NaN	2273600	2507100	3212400	NaN	2775400	NaN	NaN	NaN	NaN	NaN	NaN	7	7	16.4	43.506	0	9.5118	19	P50840	P50840	Putative RNA methyltransferase YpsC	ypsC	sp|P50840|YPSC_BACSU Putative RNA methyltransferase YpsC OS=Bacillus subtilis (strain 168) OX=224308 GN=ypsC PE=3 SV=1
12340000	12191000	7172300	7777400	11381000	11423000	17789000	16169000	12094000	11876000	19336000	17890000	17810000	13694000	14422000	12765000	18865000	19299000	11718000	12481000	12	12	44	31.135	0	33.415	49	P50843	P50843	4-deoxy-L-threo-5-hexosulose-uronate ketol-isomerase	kduI	sp|P50843|KDUI_BACSU 4-deoxy-L-threo-5-hexosulose-uronate ketol-isomerase OS=Bacillus subtilis (strain 168) OX=224308 GN=kduI PE=2 SV=1
NaN	NaN	NaN	NaN	3007800	NaN	NaN	NaN	NaN	NaN	NaN	NaN	2302500	NaN	NaN	NaN	NaN	NaN	NaN	NaN	2	2	25.5	20.865	0	5.4995	12	P50846	P50846	KHG/KDPG aldolase;4-hydroxy-2-oxoglutarate aldolase;2-dehydro-3-deoxy-phosphogluconate aldolase	kdgA	sp|P50846|ALKH_BACSU KHG/KDPG aldolase OS=Bacillus subtilis (strain 168) OX=224308 GN=kdgA PE=2 SV=1
63285000	69820000	76229000	70761000	94026000	92724000	64762000	64752000	66062000	57559000	65348000	65043000	65097000	59343000	63365000	63430000	60996000	55398000	59799000	59116000	24	24	56.5	58.174	0	108.13	218	P50848	P50848	Carboxypeptidase 1	ypwA	sp|P50848|CBP1_BACSU Carboxypeptidase 1 OS=Bacillus subtilis (strain 168) OX=224308 GN=ypwA PE=1 SV=1
92708000	86626000	71340000	65676000	95276000	95098000	140090000	150840000	120790000	129050000	125040000	141020000	106710000	109440000	110010000	110620000	124370000	123680000	100400000	94420000	29	29	49.6	77.463	0	302.05	269	P50849	P50849	Polyribonucleotide nucleotidyltransferase	pnp	sp|P50849|PNP_BACSU Polyribonucleotide nucleotidyltransferase OS=Bacillus subtilis (strain 168) OX=224308 GN=pnp PE=1 SV=3
117520000	114810000	145870000	145160000	178760000	175630000	79833000	72942000	166900000	126640000	107040000	146070000	93568000	107580000	116960000	118110000	125610000	111250000	152250000	157120000	16	16	46.4	36.465	0	171.8	162	P50850	P50850	Uncharacterized protein YlxY	ylxY	sp|P50850|YLXY_BACSU Uncharacterized protein YlxY OS=Bacillus subtilis (strain 168) OX=224308 GN=ylxY PE=3 SV=2
70554000	107210000	75210000	132430000	66703000	54021000	74521000	79981000	118230000	110650000	41436000	54305000	37019000	42072000	43577000	43180000	97900000	62809000	98097000	61606000	5	5	25.3	27.006	0	31.348	35	P50864	P50864	Germination-specific N-acetylmuramoyl-L-alanine amidase	cwlD	sp|P50864|CWLD_BACSU Germination-specific N-acetylmuramoyl-L-alanine amidase OS=Bacillus subtilis (strain 168) OX=224308 GN=cwlD PE=1 SV=1
195420000	195190000	232550000	225890000	294440000	244800000	202190000	147710000	191900000	185210000	208200000	204530000	209530000	189190000	246190000	206270000	273450000	193470000	242020000	246570000	14	14	57.1	28.323	0	166.68	205	P50865	P50865	Probable polysaccharide deacetylase PdaB	pdaB	sp|P50865|PDAB_BACSU Probable polysaccharide deacetylase PdaB OS=Bacillus subtilis (strain 168) OX=224308 GN=pdaB PE=3 SV=2
29243000	22839000	29967000	29595000	45950000	44802000	28892000	36708000	40161000	36732000	31338000	32876000	31973000	25692000	37619000	25965000	26514000	27145000	21920000	21946000	16	16	39.3	46.35	0	118.48	131	P50866	P50866	ATP-dependent Clp protease ATP-binding subunit ClpX	clpX	sp|P50866|CLPX_BACSU ATP-dependent Clp protease ATP-binding subunit ClpX OS=Bacillus subtilis (strain 168) OX=224308 GN=clpX PE=2 SV=3
1061600000	922820000	872380000	834180000	1084400000	924280000	471060000	476660000	716950000	815490000	1075100000	991890000	712530000	681430000	946770000	975270000	1117400000	1109000000	903510000	918810000	7	7	92.4	7.309	0	323.31	246	P51777	P51777	Cold shock protein CspD	cspD	sp|P51777|CSPD_BACSU Cold shock protein CspD OS=Bacillus subtilis (strain 168) OX=224308 GN=cspD PE=1 SV=1
NaN	NaN	NaN	NaN	NaN	NaN	NaN	NaN	NaN	NaN	NaN	NaN	NaN	NaN	450820	NaN	NaN	NaN	NaN	NaN	2	2	5	59.499	0.0014358	2.2554	2	P51785	P51785	Dihydroxy-acid dehydratase	ilvD	sp|P51785|ILVD_BACSU Dihydroxy-acid dehydratase OS=Bacillus subtilis (strain 168) OX=224308 GN=ilvD PE=1 SV=4
21789000	24724000	15917000	16497000	20146000	21470000	29705000	36587000	23795000	24062000	28776000	20457000	18465000	20193000	20387000	23805000	23247000	21626000	33474000	24840000	9	9	56.5	26.282	0	102.42	96	P51831	P51831	3-oxoacyl-[acyl-carrier-protein] reductase FabG	fabG	sp|P51831|FABG_BACSU 3-oxoacyl-[acyl-carrier-protein] reductase FabG OS=Bacillus subtilis (strain 168) OX=224308 GN=fabG PE=3 SV=3
7380000	6188700	4620600	4787600	5870100	5303100	11745000	8109100	6413300	7469700	5497100	5770300	5096100	5149300	4777700	4362500	5373100	5631900	5030000	5044500	6	6	26.5	28.425	0	17.819	17	P51833	P51833	Ribonuclease 3	rnc	sp|P51833|RNC_BACSU Ribonuclease 3 OS=Bacillus subtilis (strain 168) OX=224308 GN=rnc PE=1 SV=2
3100600	15077000	5537000	20082000	7028400	28380000	20138000	41247000	9559400	15506000	5270600	14846000	6814200	10866000	3519100	11769000	7716100	17909000	11305000	26362000	6	6	19.1	36.342	0	29.702	40	P51835	P51835	Signal recognition particle receptor FtsY	ftsY	sp|P51835|FTSY_BACSU Signal recognition particle receptor FtsY OS=Bacillus subtilis (strain 168) OX=224308 GN=ftsY PE=1 SV=2
48869000	30206000	37035000	36170000	53644000	45951000	22190000	22825000	38374000	38777000	51438000	42460000	32203000	25543000	35230000	35908000	37847000	32836000	45381000	46808000	5	5	31.2	18.256	0	16.763	62	P52035	P52035	Glutathione peroxidase homolog BsaA	bsaA	sp|P52035|BSAA_BACSU Glutathione peroxidase homolog BsaA OS=Bacillus subtilis (strain 168) OX=224308 GN=bsaA PE=3 SV=1
29257000	21788000	42921000	41321000	31522000	30563000	31177000	30393000	26198000	22572000	24679000	20862000	16454000	14710000	20225000	19225000	19206000	18754000	12462000	13307000	13	12	34.1	43.087	0	106.83	99	P53001	P53001	Aspartate aminotransferase	aspB	sp|P53001|AAT1_BACSU Aspartate aminotransferase OS=Bacillus subtilis (strain 168) OX=224308 GN=aspB PE=3 SV=1
[truncated: 340 more rows]

## Sheet: Perseus analysis
T: Protein IDs	T: Protein names	T: Gene names	delta2	delta3	delta4	delta5	delta6	WT2	WT3	WT4	WT5	WT6	N: delta	N: WT	ratio delta_x/y_WT	ratio WT_x/y_delta	Benjamini- Hochberg FDR q value < 0.05	Student's T-test p value < 0.05	N: Student's T-test p-value delta_WT	N: Student's T-test q-value delta_WT	N: Peptides	N: Unique peptides	N: Sequence coverage [%]	N: Mol. weight [kDa]	N: Q-value	N: Score	N: MS/MS count	N: Student's T-test Difference delta_WT	N: Student's T-test Test statistic delta_WT	T: Fasta headers
[truncated: 1,439 more rows]

[truncated: 3 more sheets: P<0.05 or >3 cond (E, K, coat), P<0.05 or >3 cond (all), Table in paper]
